# Supplementary material for: Gut Mycobiota‐Associated Tryptophan Catabolites Protect Against Metabolic Dysfunction‐Associated Steatotic Liver Disease
Source: Adv Sci (Weinh). 2026 Apr 29;13(39):e14830. doi: 10.1002/advs.202514830 (PMC13334940; doi:10.1002/advs.202514830)
Supplement: Supplementary file 2 — Supporting File 2: advs75268‐sup‐0002‐Data.zip. [file ADVS-13-e14830-s001.zip]

Archive with 4 entries (4 files):
- STR profiling of HEK293T cell line.pdf
- advs75268-sup-0002-Data.xlsx
- STR profiling of AML12 cell line.pdf
- STR profiling of Caco-2 cell line.pdf
