# Supplementary material for: Gut Mycobiota‐Associated Tryptophan Catabolites Protect Against Metabolic Dysfunction‐Associated Steatotic Liver Disease
Source: Adv Sci (Weinh). 2026 Apr 29;13(39):e14830. doi: 10.1002/advs.202514830 (PMC13334940; doi:10.1002/advs.202514830)
Supplement: Supplementary file 2 — Supporting File 2: advs75268‐sup‐0002‐Data.zip. [file ADVS-13-e14830-s001.zip › advs75268-sup-0002-Data.xlsx]

## Sheet: Figure 1
	B	Weeks	WT CD					WT HFD					Card9-/- CD					Card9-/- HFD
		0	19.4	20.2	19.5	19.4	19.4	22.5	18.6	19.9	22.5	18.8	20.1	20.3	20.4	19.5	20	23.6	20.4	21.3	23.1	20.3
		1	23	23.1	22.5	23.4	23.6	24.5	21.8	21.7	22.9	24.6	22.1	22	21.9	21.7	21.9	22.6	22.8	28.1	24.5	25.9
		2	23.1	23.3	23.3	23.2	22.8	25.4	22.7	26.2	25.8	24.2	23	22.9	21.9	22	23.1	23	26.6	24.2	26	29.6
		3	23.9	23.9	23.5	24.2	24	26.7	26.5	24.9	27.1	23.1	24.1	24	24.3	23.9	23.4	24.2	31.3	27.5	25.2	27.6
		4	25	25.4	24.9	25	25.5	28.5	24	28.3	26.6	27.8	25.1	25.9	25.3	26	25.6	32.3	26.3	28.5	27.8	25.2
		5	23.8	23.8	23.2	24.3	24	27.9	26.6	28.7	24	27.3	24	24.9	24.3	25	24.5	32.3	27	28.5	28	25.1
		6	26	24.7	27	25.6	24.8	24.5	27.7	29.7	29.6	29.5	25.8	26	25.9	24.9	25.3	33.7	26.6	29.6	28.4	29.3
		7	26.4	27	27.2	26.1	25.6	31.7	29.1	26.4	29.5	31.2	26.4	26.9	27	26.5	26	30.3	31.2	27.1	35.8	29.4
		8	27.2	26.2	26.3	26.1	25.2	29.9	32.6	30.1	26.6	32.8	27	26.5	26.9	27.8	27.1	34.5	31.3	32.5	36	31.9
		9	26.3	28.4	27.1	27	27.3	33.3	34.5	32.5	32.3	30	26.9	28.6	27.7	28.5	28	34	34.1	34.7	34.9	33.8
		10	28.1	26.5	27	28.4	28	33.5	32.7	32.8	29.3	34.2	28.1	28.6	27.3	29.3	28.8	35.5	37	33.7	41	36.4
		11	29.1	27.4	29.6	28.7	28.2	34.1	34.5	35	35.2	34.9	30.8	29.8	27.5	30.5	29.5	37.2	38.4	36.9	43.8	36.2
		12	28.2	27.9	28	28.1	29.5	36.1	35.6	35.9	36.2	35.4	30.4	29.9	30.8	28.4	28	39.5	40.1	41.2	38.3	37.2
	C		WT					Card9-/-							WT					Card9-/-
		CD	1.455	1.47	1.508	1.294	1.364	1.346	1.589	1.375	1.161	1.204		CD	2.41	2.5	2.56	2.23	2.65	3.36	2.9	2.24	2.84	2.64
		HFD	1.75	1.828	1.728	1.8	1.784	2.241	1.962	1.945	2.042	1.975		HFD	20.7	19.8	18.9	17.7	21.9	26.88	30.16	27.36	23.64	29.28
	D		WT					Card9-/-							WT					Card9-/-
		CD	41.22	42.82	51.77	50.214	49.116	45.82	43.18	54.97	41.71	44.5		CD	223.11	219.82	283.89	241.269	236.502	271.3	241.03	261.74	238.3	277.27
		HFD	78.34	62.93	79.91	78.81	69.03	83.56	81.2	94.07	95.03	97.74		HFD	422.57	411.97	495.1	427.94	423.73	456.6	514.26	510.93	452.78	552.38
	E		WT					Card9-/-
		CD	6.5	5.4	5.4	7	8.5	6.8	5.2	5.2	6.5
		HFD	9.7	6.2	9.8	11.3	9.4	17.8	14.9	12.4	11.9
	F (left)	Time (min)	WT CD					WT HFD					Card9-/- CD					Card9-/- HFD
		0	6.5	5.4	5.4	7	8.5	9.7	6.2	9.8	11.3	9.4	6.8	5.2	5.2	6.5	6.2	17.8	14.9	12.4	11.9	15.4
		30	13.7	15.3	16.4	15.7	16.1	25.3	21.8	24.3	13.7	15.7	14.8	16.5	16.1	12.9	10.7	25.8	29.8	28.4	30.2	25.9
		60	11.4	12.5	12.9	13	13.2	12.5	19	16.1	11.6	12.3	11.4	14.7	10.4	12.7	8.8	18	17.5	17.5	25.4	19.7
		120	5.3	7.8	6.7	6.8	7.7	13.8	8.4	12.5	11.1	14.8	6.3	7.9	6.3	8.6	7.1	17.6	13.7	21	13.8	16.7
	F (right)		WT					Card9-/-
		CD	1181	1337	1355	1365	1436	1248	1472	1218	1314	1023
		HFD	1881	1854	1976	1436	1610	2379	2316	2456	2642	2396
	G (left)	Time (min)	WT CD					WT HFD					Card9-/- CD					Card9-/- HFD
		0	5.5	7.4	5.4	8.7	8.6	9.7	8.2	9.8	11.3	9.4	8.8	5.2	7.2	6.5	5.2	15.8	10.9	12.4	11.9	10.89
		30	3.4	3.9	4.1	4.6	5.2	7.1	6	6.3	7.4	6.8	4.1	3.8	4.6	4.2	3	9.4	7.2	9.7	7.7	9
		60	2.5	3.1	2.9	3.6	3.9	5.8	4.5	4.3	5	4.9	3.5	2.9	3.4	3.1	2.6	9.5	6.7	5.5	6.1	6
		120	2.6	2.9	2.5	3.4	3.7	5	4.3	4.1	5.1	4.7	3.2	2.4	2.4	2.3	2.7	8.9	6.3	5.2	6	7
	G (right)		WT					Card9-/-
		CD	375	454.5	409.5	532.5	571.5	508.5	394.5	471	432	366
		HFD	769.5	634.5	652.5	769.5	706.5	1214	870	880.5	864	850
			WT					Card9-/-							WT					Card9-/-
	H	CD	0	0	1	1	1	0	1	1	1	1		CD	0.180763	1.77437	0.71377	0.813048	1.51805	1.79526	0.590253	0.955389	0.10753	0.735688
		HFD	2	3	2	2	2	5	3	3	4	3		HFD	35.6266	34.3502	15.5165	12.1269	36.3399	48.7473	57.0542	46.3056	57.9518	31.4131
	I	Time	WT HFD			Card9-/- HFD				WT HFD	Card9-/- HFD
		7:51:51	0	0	0.05	0	0	0		0.1	0.1057
		8:25:51	0	0.05	0.11	0	0	0.02		0.0776	0.0701
		8:59:51	0.2	0.04	0.05	0	0	0		0.0799	0.0736
		9:33:51	0	0	0	0	0.09	0
		10:07:51	0	0	0.12	0	0	0
		10:41:51	0.33	0.02	0.19	0	0.09	0.01
		11:15:51	0	0.03	0	0.05	0.01	0
		11:49:51	0	0.01	0.14	0.08	0.15	0.17
		12:23:51	0.25	0.11	0	0.04	0.09	0.01
		12:57:51	0.15	0.08	0.23	0.17	0	0.16
		12:47:51	0.29	0.15	0.18	0.23	0.19	0.25
		13:21:51	0.17	0.19	0.18	0.17	0	0.03
		13:55:51	0.17	0.12	0.01	0.06	0.09	0
		14:29:51	0.31	0.15	0.13	0.38	0.24	0.16
		15:03:51	0.03	0.14	0.16	0.13	0.07	0.18
		15:37:51	0.28	0.19	0.18	0.17	0	0.07
		16:11:51	0	0.14	0.14	0.6	0.17	0
		16:45:51	0.11	0.11	0	0.15	0.05	0
		17:19:51	0.15	0.07	0.17	0.3	0.14	0.25
		17:53:51	0	0	0.07	0.03	0.18	0.16
		18:27:51	0.23	0	0.02	0	0	0.25
		19:01:51	0.12	0	0.01	0	0.19	0.21
		19:35:51	0	0	0.12	0	0.15	0.23
		20:09:51	0.13	0	0	0.17	0.11	0.18
		20:43:51	0.26	0	0.18	0.71	0	0
		21:17:51	0	0	0	0.08	0	0
		21:51:51	0.4	0.08	0.05	0.16	0.09	0.11
		22:25:51	0.12	0.15	0.09	0	0.21	0.26
		22:59:51	0.02	0.02	0.01	0	0	0
		23:33:51	0	0	0.01	0	0	0
		0:07:51	0	0	0.12	0.24	0	0
		0:41:51	0.25	0	0	0	0	0
		1:15:51	0	0.28	0.21	0	0	0
		1:49:51	0	0.11	0.01	0	0	0.21
		2:23:51	0	0.06	0	0	0.01	0
		2:57:51	0	0	0.19	0	0	0
		3:31:51	0.16	0	0.01	0.11	0	0
		4:05:51	0	0	0	0.4	0	0.24
		4:39:51	0	0.14	0.21	0	0.1	0.01
		5:13:51	0	0.08	0	0	0	0
		5:47:51	0	0.01	0	0.1	0	0
		6:21:51	0.06	0	0	0	0.12	0
		6:55:51	0	0.01	0.06	0	0	0
		7:29:51	0.15	0	0.08	0	0	0.31
		8:03:51	0	0.18	0	0.16	0	0
		8:37:51	0	0.04	0.07	0	0.01	0
		9:11:51	0.2	0	0	0	0.05	0
		9:45:51	0.18	0	0.01	0	0.06	0
		10:19:51	0	0.24	0.25	0.35	0.12	0.21
		10:53:51	0	0.01	0	0	0.11	0
		11:27:51	0.24	0	0.24	0.12	0.18	0.36
		12:01:51	0.21	0.3	0	0.29	0.21	0.23
		12:35:51	0.09	0.22	0.32	0	0.28	0
		13:09:51	0.19	0.21	0	0.21	0.28	0.24
		13:43:51	0.43	0.46	0.14	0	0	0.19
		14:17:51	0.09	0.33	0.01	0.32	0	0
		14:51:51	0.09	0.01	0.14	0	0.08	0.18
		15:25:51	0.26	0.34	0.02	0.38	0.01	0.29
		15:59:51	0.01	0.2	0.24	0.42	0.07	0
		16:33:51	0.35	0	0	0	0.09	0.01
		17:07:51	0	0	0.11	0.08	0	0.21
		17:41:51	0	0.29	0.16	0	0.11	0.19
		18:15:51	0.24	0	0.14	0.25	0.28	0.04
		18:49:51	0.01	0	0.1	0.31	0	0.22
		19:23:51	0.26	0	0.2	0.35	0	0
		19:57:51	0.05	0	0	0.09	0.31	0.2
		20:31:51	0	0.01	0	0.25	0.2	0
		21:05:51	0.3	0.34	0.26	0.22	0.16	0.06
		21:39:51	0.2	0.03	0.19	0	0.09	0.05
		22:13:51	0.09	0.17	0.22	0	0.06	0.04
		22:47:51	0.32	0.17	0.21	0.1	0.15	0
		23:21:51	0	0	0.22	0.01	0	0
		23:55:51	0	0.25	0	0	0	0
		0:29:51	0	0	0	0	0	0
		1:03:51	0	0	0	0	0.17	0
		1:37:51	0.03	0.01	0	0.14	0	0
		2:11:51	0	0	0	0.15	0	0
		2:45:51	0	0	0	0	0.12	0
		3:19:51	0	0	0	0	0.07	0
		3:53:51	0.23	0	0	0.36	0	0.09
		4:27:51	0	0	0	0	0	0.01
		5:01:51	0	0	0	0	0	0
		5:35:51	0	0.32	0	0	0.08	0
		6:09:51	0	0	0	0	0	0
		6:43:51	0.19	0	0	0	0	0.03
		7:17:51	0	0	0.13	0	0.14	0
	L		WT					Card9-/-
		CD	1.26008	1.42616	0.744139	0.549229	0.811345	0.578992	0.717918	1.94283	2.17533	1.81
		HFD	3.68642	2.08912	7.25844	6.87019	2.58684	1.04074	2.38575	1.32185	1.01675	0.638899
			WT					Card9-/-
		CD	0.684508	0.483196	0.826879	1.17391	1.17198	1.46766	0.141827	2.28443	0.736517	0.708914
		HFD	3.51896	3.73703	2.89264	2.602	4.30817	1.02281	2.66271	0.53977	1.86603	1.09607
			WT					Card9-/-
		CD	1.42169	0.580078	0.955695	0.948723	1.09381	1.42414	1.7882	1.0417	0.514077	1.45834
		HFD	5.26576	5.17914	3.86087	1.43203	4.64798	2.3153	1.44135	1.43113	1.35808	1.41606
	M
	N	Time (min)	WT HFD					Card9-/- HFD
		1.31082	274.632	270.76	285.251	325.97	299.022	311.572	331.55	294.285	312.419	315.927
		7.77116	252.872	253.356	263.881	302.271	280.258	300.913	306.844	274.175	298.161	299.376
		14.2323	248.056	252.684	260.547	302.041	279.726	297.265	304.679	273.439	294.363	297.619
		20.7821	104.855	107.476	107.545	128.371	137.719	134.084	133.648	121.047	119.463	118.285
		27.2463	96.0187	94.2772	99.1328	111.186	105.183	113.983	114.644	104.898	108.658	108.012
		33.7019	97.637	98.0598	103.494	116.465	108.866	117.129	119.593	110.836	112.266	112.724
		40.2425	629.241	618.015	636.155	561.321	597.227	417.141	339.646	276.584	289.559	269.156
		46.7033	451.475	524.991	548.34	387.751	423.337	397.457	300.695	272.776	268.537	255.215
		53.1614	360.548	506.733	500.285	382.406	422.83	377.511	276.207	262.317	252.253	243.237
		59.7059	65.8573	69.1961	40.2093	78.4497	64.9274	77.9022	75.0967	65.2654	64.0401	63.6442
		66.1691	60.1154	65.1255	49.7867	71.914	65.4876	70.3808	67.4661	59.1535	59.7394	58.4942
		72.6267	57.1289	61.7283	50.0232	69.4689	63.5559	65.7335	63.0798	55.0927	56.8289	55.454
	O (left)	WT HFD	Card9-/- HFD		O (right)	WT HFD	Card9-/- HFD
		572.11	276.57			299.65	114.47
		556.29	221.49			291.32	101.44
		586.13	351.41			211.48	88.25
		491.85	232.73			246.88	151.78
		533.67	213.7			278.42	97.98

## Sheet: Figure 2
	B		Self-FMT					WT FMT					Card9-/- FMT
		0	23.1	22.4	20.5	21	19.5	23	22.5	19.8	21	22.8	20	23.1	24	22.5	21
		1	25	24.1	23	26.5	21	25	24	23	24.8	24.6	23.5	25.1	22	23	22.1
		2	24.5	26	24.1	27	22.1	25.9	25	24.4	25.2	25	24.5	26	23.6	24	23.9
		3	26	27.1	25	28	24.1	26.2	27	25	26.3	27.3	25.5	27	26	25	25.9
		4	26	27.9	28	28.1	29	27.9	27.6	26.9	28	27.5	27	27.9	26.8	26.5	28
		5	27.1	27.5	27	29	25	27	26.7	25	27	28	26.5	27	26.1	26	27.4
		6	27.6	28	27.5	30	26	28	27.4	26	27.4	28	27	27.9	26.5	26.4	28
		7	28.7	28.5	28.3	31	27	29	29.1	29.4	28.6	27.9	28	29.6	28.8	27.9	30
		8	29	29.3	29.6	30.1	29	31.2	30.5	29	30	29.4	31	31.9	30.9	32	33.5
		9	28	30.5	30.8	33	30.4	33	31.2	28	31.6	31	33	30	34	32.9	32.9
		10	29	31.8	31	35	31	36	32.8	29	33	32	35.1	35.6	38	35	32
		11	32.1	32.9	30	32	35	34.8	34	31	38	33.5	38	37	38.6	41	34
		12	33.5	33.6	31	33.1	33	36	36.5	34	38	36	44	40	39.6	40	37
	C (left)	Self-FMT	WT FMT	Card9-/- FMT		Self-FMT	WT FMT	Card9-/- FMT
		1.601	1.98	2.5		16.243	19.342	25.924
		1.494	1.898	2.11		13.931	15.492	24.2942
		1.6	1.63	2.25		14.294	21.224	20.824
		1.193	1.743	2.05		12.524	15.482	23.814
		1.49	1.98	2.018		10.342	20.4231	28.134
	D (left)	Self-FMT	WT FMT	Card9-/- FMT		Self-FMT	WT FMT	Card9-/- FMT
		60.923	78.1	90.1		420.09	420	500.72
		63.245	69.93	85.84		391	442.13	518.35
		55.13	70	80.913		410.2	481.3	527.5
		62.713	62.6	83.01		380.5	418.3	499.2
		50.134	66.91	79.321		380.92	472.72	472.5
	E	Self-FMT	WT FMT	Card9-/- FMT
		7.5	10.8	12.4
		8	8.9	11.1
		7.4	10.1	10
		7	9	15
		7	9.7	13.6
	F	Time (min)	Self-FMT					WT FMT					Card9-/- FMT						Self-FMT	WT FMT	Card9-/- FMT
		0	7.5	8	7.4	7	7	10.8	8.9	10.1	9	9.7	12.4	11.1	10	15	13.6		1530	1762	2376
		30	17.4	16.4	19.6	11	14.9	19.6	20.8	16.4	16.9	17	25.9	23.2	24	27	26.5		1572	1808	2255
		60	13.3	14	12.9	14.9	17	14.3	16	18.5	15	13.2	20.5	19.4	17	22.6	20		1586	1803	2229
		120	9.9	11	10.2	10.6	8	12.28	11	10.9	13	15.4	16.36	17.3	19.8	14.7	20.7		1424	1707	2493
																			1557	1712	2520
	G	Time (min)	Self-FMT					WT FMT					Card9-/- FMT						Self-FMT	WT FMT	Card9-/- FMT
		0	7.9	7	8	7.5	6	9.1	11	8.5	8.4	9.2	10.96	14	11.6	8	12.5		639	733.2	930
		30	6	5.8	6.3	5.7	6.2	7.06	7	6.1	5	7.9	8.58	9	7.4	7	9.1		618	810	975
		60	4.9	5	4.3	5.01	3.6	5.3	7	6.1	4	4.6	7.16	7	6	6.4	5.5		628.5	735	858
		120	4	3.8	4.2	3.9	5	4.88	4	5	5.5	6	6.2	6	6.4	5.1	6.6		626	621	771
																			588	762	906
	I
	J	WT HFD	Card9-/- HFD		WT HFD	Card9-/- HFD		WT HFD	Card9-/- HFD
		3.05	0.06		0.01	0.01		42.63	33
		2.23	0.19		0.02	0.04		35.43	43.5
		2.79	0.26		0.85	0.06		87.2	39
		1.81	0.7		0.73	0.18		101	41.43
		0.09	0.13		0.82	0.03		62.1	27.14
		0.12			0.58			58.14
	M	WT HFD	Card9-/- HFD
		1.21873	0.566653
		1.08961	0.427542
		1.06319	0.467054
			0.651588
	O	Weeks	WT HFD					WT HFD+AmB					Card9-/- HFD					Card9-/- HFD+AmB
		0	25	24	24.8	23.9	23.72	20.46	21.42	20.43	23	21.02	22	21	27	27	30	21.74	22.43	20.94	21.01	20.96
		1	26.42	26.31	25.01	26	25.94	22.5	22.8	21.9	26	21.8	22.75	23.22	29.74	28.3	29	23.1	24	23	22.4	23.05
		2	27	26.31	26.01	25	25.83	23.13	23	22.9	28	23.45	23.32	23.79	30.39	30.43	29.84	23.56	24	25	23.81	24.01
		3	29.18	30.62	28	28.81	31.68	23.65	23.91	24	29	24.03	24.84	24.13	31.3	31.07	32	24	26	24.81	23.9	23.61
		4	30.05	31.87	31.24	31.51	28.85	24.23	24.52	24.12	30	24.83	25.68	25.88	33	32.08	34	24.93	25	27	25.42	24.91
		5	30.35	32	32.32	33.35	33.28	25	26.04	25.83	30.1	25.42	26.41	27	35	33	36	25.24	27.6	25.72	25.75	26
		6	31.23	34.13	33.75	34.2	31.21	26.12	26.51	31.01	25.92	26	27	28.1	38	35	39	26.32	26.31	28	26.54	27.32
		7	31.45	35.25	33.52	35.57	35.24	27	27.13	27.34	31.07	26.95	28	29	40	35.95	41.03	27.42	28.5	26.9	26.85	27.12
		8	32.63	38.13	37.9	35.92	37.01	28.23	28	28.12	32	28.94	31	30	45	38	42	29	29.12	30	28.2	28.42
		9	33.82	40.31	38.12	36.05	37.52	29.32	29	30	32.4	29.34	34	33	44	39.1	43	30.12	31	30.43	30.53	30.23
		10	34.24	40.51	38.41	36.51	37.65	30.23	30.53	30	32.41	29.94	36	38	46	41	44	31	32.5	30.97	30.67	31
		11	35.13	41	39	37	38	30.92	31	31.34	33.5	30.85	40	39	44	43	44.9	32.12	33	32	30.9	31.34
		12	36.42	41.1	40.01	38	39.01	31.31	32	31.53	34.5	32.1	41	42	46	45	42	33	33.5	31.54	32.53	33
	P (left)		WT					Card9-/-							WT					Card9-/-
		HFD	1.852	1.924	1.762	1.845	2.063	1.963	2.064	2.365	2.402	2.342		HFD	21	20	19	20	20.1	25	28.4	28	24.31	25
		HFD+AmB	1.354	1.602	1.608	1.704	1.712	1.742	1.72	1.612	1.592	1.675		HFD+AmB	19.3	19.8	17	17.9	18.3	20.1	16.4	17.31	19	18.1
	Q (left)		WT					Card9-/-							WT					Card9-/-
		HFD	79	76.3	80.1	79	71	84	82.1	89	91	93.5		HFD	424.63	426	442.1	434.56	430.53	460	516.04	513.31	462.4	560
		HFD+AmB	74.2	60.34	73.23	71.54	69	73.85	62.12	74.23	60.45	70		HFD+AmB	401.97	413.54	413.59	413.53	401.34	415.84	398.74	400.42	405.23	412.42
	R		WT					Card9-/-
		HFD	10	9	10	12	10.3	18	15	14	12.1	16
		HFD+ AmB	8	8.5	9.2	8.3	9.2	8	8.5	8.1	8.9	8.1
	S (left)	Weeks	WT HFD					WT HFD+AmB					Card9-/- HFD					Card9-/- HFD+AmB
		0	10	9	10	12	10.3	8	8.5	9.2	8.3	9.2	18	15	14	12.1	16	8	8.5	8.1	8.9	8.1
		30	26	22.1	23.9	24	23	20.1	21	20.9	19.3	20	26	31	29	29.1	27	21	20.1	20.9	21	22.1
		60	19	17.4	19.6	17.4	18	13	16	17.1	12	14	21	20	19	26	20	15	17	18.5	16	15.9
		120	17	16.7	16	14	18	12	14.01	13.2	11	1.91	18	17	21.4	19	19	11.2	12.1	10.95	10.31	11.1
	S (right)		WT					Card9-/-
		HFD	2295	2082	2229	2103	2195	2535	2565	2577	2795	2520
		HFD+ AmB	1668	1898	1931	1574	1425	1761	1859	1910	1793	1833
	T (left)	Weeks	WT HFD					WT HFD+AmB					Card9-/- HFD					Card9-/- HFD+AmB
		0	9.7	9.2	9.8	11.3	9.4	8.6	8.3	8.5	8.9	9.9	15.8	10.9	12.4	11.9	12	9	8.5	8.9	9	9.2
		30	7.1	6.5	6.9	7.4	6.8	6.2	6.5	6	6.1	5.9	9.4	7.2	9.7	7.7	8	6	5.5	6.1	6	6.2
		60	5.8	5.5	5.8	5.8	5.9	5	5.1	5.3	5.1	4.8	8	6.7	7	6.5	7	5	5.3	5.3	4.9	5.6
		120	5	4.5	5.5	5.1	4.3	3.9	4	4.5	4	4.4	6.9	6.3	6.5	5.5	6	3.9	4.1	4	4	3.8
	T (right)		WT					Card9-/-
		HFD	769.5	715.5	780	805.5	739.5	1086	870	987	867	915
		HFD+ AmB	657	669	681	666	673.5	657	654	675	655.5	690

## Sheet: Figure 3
	B	Weeks	WT CD					WT HFD					WT HFD+S. cerevisiae					Card9-/- CD					Card9-/- HFD					Card9-/- HFD+S. cerevisiae
		0	19.6	20.5	19.8	19.4	19.5	22.3	18.9	19.9	22.4	18.6	20.6	21.3	19.8	19.8	19.3	20.5	20.8	19.6	19.8	21	22.1	20.3	21.6	22.8	21.1	20.9	21.1	18.9	18.6	22.1
		1	24	22.4	23.7	23.4	22.9	23.9	24.4	23.1	23.3	26.6	23.7	23.5	21.7	23.2	22.6	22	26	25.3	24	20	24.6	26	25.8	24.9	26.8	24.3	23.5	22.3	26	27.4
		2	22.6	22.4	24.3	24.5	25	26.5	26.8	29.9	25.5	25.4	26.1	24.1	26.5	23.8	26.1	22.1	26.4	26.2	24.9	20.2	25	24.4	26.2	29.4	30.8	25.4	25.1	24.5	27.6	29
		3	24	23	24.5	24.1	24.5	28.2	29.5	34.6	28.8	30	28.8	28.1	27.8	31.6	28.6	24.8	20.6	22.3	26.9	26.8	30.7	33.6	36.2	25.9	25.8	27.5	32.3	23.7	29.6	19.4
		4	24.6	24.6	24.9	24.7	23.7	34.8	28.3	30.6	29.1	29.1	30.1	28.2	32.1	27.8	29.2	29.4	21.4	21.4	26.7	26.1	26.5	26.1	28.6	27.7	35.1	27	23.6	30.5	30.6	35
		5	25.8	25.5	25.2	25.4	22.3	30.4	30.9	38.1	31.8	29.1	27.5	28.2	30	32.4	29.3	25.7	28.2	28	22.2	23.4	28.2	26.1	27.2	36.1	38.7	31	26	25.1	31.6	24
		6	26.7	25.9	28.4	28.1	24.3	39.4	30.3	32	33.9	32.5	28.8	31.5	28.3	35.5	30.7	28.5	28.6	23.3	24	26	36.5	38.5	28.5	31.4	30	30.3	31	24.5	34.4	32.6
		7	28.5	23.9	29.8	26.2	28.2	31.9	31.6	39.7	34	30.7	31.8	28.9	28.8	35.9	32.2	29	29.4	24	24.6	26.3	36.3	37.3	34.6	32.2	35.1	31	31.8	26	34.1	36.5
		8	27.8	29.9	31.6	25.2	28.5	31.6	41.5	38.2	34.2	34.6	30.1	29	32.3	38.5	33.1	30	30.2	24.7	25.4	26.6	39.3	37.532	34.8	34.1	36.5	34	33.2	27	23	34
		9	28.6	28.1	27.9	28.4	27.5	37.1	37.5	36.9	36.8	37.2	31.4	31.9	31.8	30.1	31.5	30.7	30.4	25.7	24.9	27	38.3	39.7	37.2	38.9	37.4	34	33	28.4	23.5	34.1
		10	29	29.2	28.9	29.4	28.1	37.7	37.5	37.9	36.9	36.8	31.67	31.9	31.8	30.9	30.7	31	30.8	26	25.3	27.3	39.3	39.5	38.1	39.9	38.8	34	33.4	29	24	34.2
		11	31.4	29.2	26.5	32	34.2	36.6	42.2	34	36.1	35.8	34.4	31.7	29.4	39.6	31	31.5	31.2	26.4	26	28.6	41.2	40.3	41.3	39.6	39.6	34.6	33	29	24.3	35
		12	29.5	29.6	29.4	31.9	32	33.2	35.5	36.8	35.3	38.6	31.9	34.3	38.7	29.4	35.1	32.4	32	27.4	27	29.5	41.3	41.5	43.3	40.8	41.5	35	34.1	30.4	25	35.1
	C		WT					Card9-/-							WT					Card9-/-
		CD	1.293	1.155	1.483	1.242	1.435	1.238	1.449	1.571	1.435	1.234		CD	2.6762	2.0243	2.1494	3.1754	2.5244	3.4519	2.9791	2.9619	2.2068	4.3677
		HFD	1.408	1.894	1.69	1.657	1.431	1.926	2.011	1.97	1.915	2.136		HFD	22.745	23.0204	21.1815	21.7744	20.2203	25.7172	24.7533	27.9321	22.986	21.6548
		HFD+S.cerevisiae	1.23	1.311	1.4	1.476	1.192	1.266	1.256	1.506	1.496	1.336		HFD+S.cerevisiae	5.72642	5.8297	6.78908	7.26647	7.23204	5.72412	4.74868	8.85701	7.31008	4.24145
	D		WT					Card9-/-							WT					Card9-/-
		CD	49.2151	42.9218	44.0532	47.923	43.8239	52.2557	30.9009	37.5477	35.0728	66.398		CD	183.98	209.782	154.813	180.989	227.358	232.743	193.777	269.591	172.313	242.749
		HFD	76.6808	66.2862	80.5992	70.4232	67.2472	105.337	91.9641	92.4905	85.1693	90.9136		HFD	276.163	296.072	262.229	316.865	269.404	411.675	445.958	324.807	390.816	368.155
		HFD+S.cerevisiae	44.6076	62.1256	51.0013	54.9233	49.2302	36.3456	68.3779	63.3574	54.4524	40.9424		HFD+S.cerevisiae	229.399	169.471	206.775	231.044	198.548	212.063	262.576	292.529	176.389	199.948
	E		WT					Card9-/-
		CON	7.4	6.6	7.2	9.3	7.7	7.7	7.3	5.1	7.3	5.4
		HFD	9.9	9.4	9.5	9.7	10.3	12	11.6	10.5	11.7	11.3
		HFD+S.cerevisiae	7.3	7.4	8.6	8.5	8.3	8.4	8.1	7.6	8.6	7.1
	F	Time (min)	WT CON					WT HFD					WT HFD+S.cere					C9-/- CON					C9-/- HFD					C9-/- HFD+S.cere							WT					Card9-/-
		0	7.4	6.6	7.2	9.3	7.7	9.9	9.4	9.5	9.7	10.3	7.3	7.4	8.6	8.5	8.3	7.7	7.3	5.1	7.3	5.4	12	11.6	10.5	11.7	11.3	8.4	8.1	7.6	8.6	7.1		CD	1208	1446	1229	1619	1422	1632	1106	976.5	1238	1326
		30	13.8	15.4	13.1	24.4	17.2	25.1	24	26.1	26.2	23.3	20.9	20.2	18.9	20.9	22.5	25.8	14.8	11.3	14.1	11.7	31.4	24.4	26.6	27.7	31.1	18.9	23.5	21.2	18.4	23.4		HFD	2298	2454	2309	2210	2006	2715	2416	2272	2808	2922
		60	10.5	16.4	10.7	14.8	12.3	19.7	22.8	19.6	20.2	12.2	13.2	18.7	18.7	14.4	16.6	11.3	8.2	8.4	11	14.4	23	24.2	21.1	24.9	22.3	18.2	17.4	14.4	15.3	13.1		HFD+S.cerevisiae	1706	1943	1880	1745	1817	1995	1928	1734	1676	1782
		120	7	4.9	8.2	8.8	9.7	17	18.9	16.7	12.3	11.1	12.5	12.8	11.4	11.4	10	7.8	6.1	6.1	7	8.2	18.6	10.7	8.9	22.7	27.2	11.1	10.6	11.2	10.2	12.8
	G	Time (min)	WT CON					WT HFD					WT HFD+S.cere					C9 CON					C9 HFD					C9 HFD+S.cere							WT					Card9-/-
		0	5.1	6.9	6	8.9	9.8	9.3	9	9.9	10.9	9.9	7.3	8.9	8.1	9	9.2	8.5	6	6.9	7	5.6	11.8	11	12.2	10.9	10.3	9.2	8.8	8.5	9.9	8.9		CD	412.5	507	486	688.5	670.5	543	429	519	510	420
		30	4.1	5.1	5.5	7	7.6	8	7.5	6.6	8.4	7.5	5.2	5.3	6	7.1	6.9	6.3	4	5.1	5.4	4	9.8	9	7.6	8.7	8.3	5.8	5	5.9	7	7.2		HFD	802.5	721.5	724.5	784.5	721.5	1148	966	861	879	805.5
		60	2.8	3.5	3.2	5	4.1	6	5.1	5.2	5	4.8	3	3.8	3.5	5.1	4.6	2.9	3	3.9	3.4	3	9.1	7.2	6.2	6.1	5.8	3.3	3	4	5.7	5.3		HFD+S.cerevisiae	478.5	553.5	546	630.5	618	556.5	501	586.5	744	729
		120	2.9	3.1	2.9	4	3.7	5.1	4.4	4.8	4.8	4.4	2.6	3	2.9	4.3	4.2	3.2	2.8	2.9	3	2.7	8.9	6.9	5.7	6	4.7	3.2	2.8	3.4	4.3	4.7
	H		WT HFD			WT HFD+S. cerevisiae			Card9 HFD			Card9 S. cerevisiae					WT			Card9-/-
		7:51:51	0.752	0.717	0.733	0.767	0.799	0.797	0.727	0.74	0.72	0.783	0.734	0.789		HFD	0.7593	0.7598	0.7587	0.7431	0.7501	0.7449
		8:25:51	0.729	0.733	0.706	0.748	0.74	0.747	0.716	0.739	0.7	0.756	0.754	0.752		HFD+S.cerevisiae	0.7667	0.7677	0.7645	0.7728	0.7713	0.7663
		8:59:51	0.706	0.709	0.735	0.711	0.709	0.779	0.729	0.711	0.717	0.734	0.717	0.759
		9:33:51	0.707	0.7	0.719	0.704	0.798	0.781	0.727	0.719	0.713	0.786	0.702	0.711
		10:07:51	0.725	0.716	0.698	0.768	0.732	0.788	0.714	0.738	0.737	0.738	0.694	0.737
		10:41:51	0.729	0.762	0.706	0.756	0.719	0.757	0.736	0.761	0.712	0.76	0.707	0.775
		11:15:51	0.712	0.717	0.7	0.739	0.726	0.785	0.736	0.752	0.699	0.764	0.756	0.763
		11:49:51	0.757	0.72	0.699	0.746	0.816	0.751	0.705	0.714	0.692	0.747	0.736	0.815
		12:23:51	0.743	0.73	0.709	0.771	0.797	0.766	0.713	0.709	0.702	0.765	0.714	0.796
		12:57:51	0.731	0.701	0.704	0.743	0.763	0.742	0.749	0.705	0.715	0.798	0.705	0.755
		12:47:51	0.755	0.751	0.733	0.747	0.783	0.721	0.754	0.709	0.716	0.771	0.714	0.785
		13:21:51	0.761	0.768	0.777	0.775	0.739	0.755	0.758	0.756	0.713	0.789	0.705	0.779
		13:55:51	0.746	0.73	0.714	0.786	0.778	0.735	0.763	0.741	0.713	0.779	0.772	0.718
		14:29:51	0.749	0.724	0.716	0.781	0.803	0.71	0.782	0.785	0.758	0.751	0.789	0.745
		15:03:51	0.737	0.765	0.748	0.783	0.756	0.739	0.745	0.747	0.762	0.763	0.733	0.779
		15:37:51	0.735	0.741	0.772	0.801	0.802	0.757	0.729	0.725	0.756	0.774	0.707	0.786
		16:11:51	0.795	0.744	0.747	0.741	0.746	0.764	0.754	0.735	0.778	0.811	0.738	0.786
		16:45:51	0.772	0.756	0.795	0.78	0.795	0.748	0.728	0.766	0.743	0.76	0.82	0.809
		17:19:51	0.746	0.722	0.741	0.805	0.831	0.716	0.759	0.762	0.726	0.736	0.734	0.8
		17:53:51	0.775	0.72	0.708	0.749	0.759	0.781	0.761	0.793	0.729	0.771	0.714	0.76
		18:27:51	0.763	0.743	0.793	0.746	0.782	0.714	0.73	0.742	0.759	0.803	0.774	0.754
		19:01:51	0.747	0.772	0.73	0.798	0.792	0.754	0.71	0.772	0.749	0.795	0.724	0.725																		WT HFD
		19:35:51	0.727	0.725	0.761	0.806	0.795	0.768	0.764	0.796	0.712	0.811	0.778	0.776																		9.9	9.4	9.5	9.7	10.3
		20:09:51	0.725	0.768	0.738	0.833	0.797	0.775	0.775	0.769	0.786	0.805	0.755	0.835																		25.1	24	26.1	26.2	22.3
		20:43:51	0.749	0.743	0.831	0.792	0.82	0.812	0.773	0.727	0.787	0.792	0.793	0.802																		19.7	22.8	19.6	20.2	12.2
		21:17:51	0.778	0.808	0.818	0.791	0.811	0.807	0.791	0.754	0.739	0.817	0.84	0.774																		17	18.9	16.7	12.3	11.1
		21:51:51	0.772	0.813	0.82	0.805	0.798	0.796	0.746	0.741	0.764	0.789	0.841	0.782
		22:25:51	0.813	0.794	0.807	0.798	0.822	0.794	0.756	0.747	0.744	0.805	0.843	0.773
		22:59:51	0.817	0.84	0.833	0.783	0.818	0.791	0.76	0.764	0.763	0.839	0.834	0.775
		23:33:51	0.821	0.834	0.835	0.811	0.753	0.773	0.717	0.758	0.797	0.802	0.854	0.795
		0:07:51	0.796	0.822	0.843	0.769	0.799	0.781	0.73	0.737	0.803	0.785	0.843	0.741
		0:41:51	0.811	0.796	0.832	0.767	0.77	0.775	0.716	0.769	0.759	0.757	0.867	0.777
		1:15:51	0.775	0.808	0.827	0.797	0.778	0.772	0.737	0.708	0.788	0.797	0.837	0.754
		1:49:51	0.804	0.802	0.808	0.807	0.734	0.756	0.717	0.752	0.799	0.75	0.833	0.745
		2:23:51	0.782	0.735	0.816	0.754	0.778	0.707	0.739	0.774	0.737	0.749	0.778	0.769
		2:57:51	0.763	0.743	0.814	0.759	0.749	0.766	0.744	0.76	0.802	0.721	0.744	0.788
		3:31:51	0.798	0.795	0.786	0.777	0.759	0.751	0.746	0.727	0.747	0.755	0.708	0.781
		4:05:51	0.778	0.789	0.758	0.785	0.738	0.755	0.776	0.753	0.748	0.749	0.7	0.766
		4:39:51	0.769	0.776	0.809	0.776	0.755	0.762	0.766	0.743	0.737	0.725	0.716	0.776
		5:13:51	0.782	0.827	0.772	0.758	0.77	0.728	0.73	0.718	0.755	0.747	0.773	0.774
		5:47:51	0.735	0.825	0.776	0.775	0.784	0.792	0.773	0.704	0.729	0.737	0.81	0.776
		6:21:51	0.719	0.81	0.764	0.714	0.79	0.763	0.73	0.743	0.743	0.778	0.803	0.767
		6:55:51	0.768	0.771	0.723	0.766	0.768	0.736	0.785	0.771	0.734	0.784	0.775	0.788
		7:29:51	0.77	0.775	0.714	0.791	0.732	0.76	0.748	0.749	0.784	0.749	0.752	0.75
		8:03:51	0.775	0.732	0.736	0.768	0.782	0.741	0.771	0.747	0.751	0.775	0.722	0.774
		8:37:51	0.745	0.775	0.756	0.742	0.736	0.708	0.745	0.758	0.72	0.755	0.732	0.725
		9:11:51	0.718	0.747	0.726	0.734	0.704	0.726	0.719	0.718	0.702	0.726	0.745	0.749
		9:45:51	0.753	0.739	0.72	0.729	0.695	0.732	0.716	0.708	0.705	0.742	0.705	0.716
		10:19:51	0.731	0.758	0.704	0.772	0.779	0.74	0.715	0.704	0.722	0.732	0.695	0.712
		10:53:51	0.75	0.771	0.7	0.735	0.75	0.714	0.712	0.738	0.728	0.758	0.706	0.764
		11:27:51	0.781	0.736	0.714	0.725	0.78	0.732	0.727	0.75	0.708	0.742	0.69	0.798
		12:01:51	0.747	0.75	0.701	0.754	0.739	0.711	0.704	0.73	0.731	0.743	0.747	0.793
		12:35:51	0.719	0.77	0.708	0.779	0.757	0.718	0.705	0.787	0.763	0.774	0.742	0.778
		13:09:51	0.705	0.746	0.728	0.768	0.732	0.76	0.709	0.762	0.75	0.75	0.716	0.793
		13:43:51	0.708	0.719	0.719	0.806	0.718	0.725	0.709	0.74	0.731	0.805	0.704	0.792
		14:17:51	0.789	0.745	0.72	0.782	0.769	0.753	0.755	0.728	0.709	0.777	0.723	0.739
		14:51:51	0.783	0.753	0.807	0.782	0.798	0.747	0.726	0.745	0.723	0.799	0.765	0.782
		15:25:51	0.757	0.735	0.759	0.773	0.736	0.732	0.739	0.727	0.715	0.752	0.725	0.789
		15:59:51	0.754	0.72	0.722	0.735	0.719	0.785	0.713	0.772	0.727	0.762	0.713	0.79
		16:33:51	0.726	0.775	0.718	0.725	0.743	0.764	0.708	0.731	0.713	0.73	0.782	0.776
		17:07:51	0.766	0.792	0.711	0.791	0.771	0.799	0.752	0.724	0.711	0.78	0.769	0.774
		17:41:51	0.797	0.785	0.722	0.72	0.716	0.752	0.724	0.719	0.703	0.789	0.76	0.768
		18:15:51	0.742	0.737	0.807	0.767	0.778	0.772	0.763	0.751	0.705	0.797	0.771	0.754
		18:49:51	0.75	0.717	0.766	0.77	0.755	0.773	0.741	0.762	0.756	0.775	0.774	0.777
		19:23:51	0.774	0.748	0.72	0.781	0.785	0.785	0.713	0.758	0.783	0.728	0.822	0.776
		19:57:51	0.759	0.725	0.746	0.784	0.721	0.823	0.771	0.763	0.756	0.779	0.8	0.772
		20:31:51	0.773	0.723	0.741	0.806	0.738	0.824	0.771	0.785	0.722	0.788	0.81	0.796
		21:05:51	0.754	0.79	0.795	0.819	0.75	0.821	0.8	0.799	0.753	0.813	0.837	0.745
		21:39:51	0.837	0.77	0.807	0.803	0.814	0.792	0.792	0.8	0.737	0.806	0.853	0.78
		22:13:51	0.806	0.729	0.806	0.752	0.778	0.803	0.755	0.795	0.779	0.804	0.852	0.809
		22:47:51	0.809	0.774	0.825	0.773	0.762	0.781	0.738	0.783	0.73	0.791	0.841	0.765
		23:21:51	0.783	0.721	0.829	0.771	0.726	0.761	0.762	0.771	0.771	0.77	0.862	0.778
		23:55:51	0.733	0.77	0.815	0.747	0.724	0.778	0.725	0.776	0.749	0.767	0.836	0.8
		0:29:51	0.711	0.825	0.798	0.765	0.729	0.755	0.766	0.768	0.773	0.753	0.804	0.806
		1:03:51	0.748	0.779	0.769	0.749	0.764	0.78	0.749	0.75	0.799	0.77	0.835	0.778
		1:37:51	0.789	0.756	0.761	0.72	0.79	0.751	0.705	0.782	0.8	0.791	0.815	0.772
		2:11:51	0.758	0.753	0.782	0.776	0.751	0.786	0.757	0.739	0.789	0.812	0.753	0.732
		2:45:51	0.729	0.776	0.795	0.787	0.797	0.772	0.735	0.753	0.767	0.8	0.727	0.775
		3:19:51	0.775	0.757	0.794	0.719	0.791	0.774	0.762	0.763	0.797	0.784	0.796	0.791
		3:53:51	0.743	0.753	0.775	0.739	0.806	0.756	0.75	0.754	0.75	0.773	0.813	0.759
		4:27:51	0.731	0.797	0.763	0.752	0.788	0.742	0.749	0.736	0.768	0.788	0.805	0.75
		5:01:51	0.77	0.795	0.762	0.758	0.782	0.75	0.77	0.764	0.772	0.739	0.783	0.781
		5:35:51	0.742	0.76	0.756	0.759	0.789	0.731	0.753	0.769	0.772	0.821	0.73	0.791
		6:09:51	0.787	0.799	0.734	0.761	0.808	0.785	0.765	0.777	0.769	0.783	0.723	0.748
		6:43:51	0.777	0.772	0.726	0.768	0.79	0.741	0.767	0.772	0.767	0.801	0.739	0.764
		7:17:51	0.79	0.73	0.733	0.729	0.795	0.782	0.757	0.763	0.718	0.762	0.757	0.777
	I		WT HFD			WT HFD+S.cerevisiae			Card9-/- HFD			Card9-/- HFD+S.cerevisiae					WT			Card9-/-
		7:51:51	21.431	24.302	15.185	15.133	18.798	20.46	18.006	18.32	22.076	20.53	16.913	21.959		HFD	16.2007	16.2592	16.0221	14.0902	14.4054	15.0096
		8:25:51	17.843	17.582	17.738	17.416	16.39	17.264	16.235	16.28	17.754	18.146	16.737	20.551		HFD+S.cerevisiae	17.3892	17.611	18.5221	18.098	17.5612	20.5732
		8:59:51	16.704	14.388	15.625	14.149	16.556	16.901	12.538	12.528	13.666	16.456	13.891	21.975
		9:33:51	13.679	18.076	13.963	13.147	16.726	15.648	11.696	14.681	12.739	18.538	14.755	21.763
		10:07:51	14.476	14.923	12.895	14.513	18.168	16.282	13.758	12.597	12.732	16.667	20.707	19.927
		10:41:51	14.174	13.877	14.584	17.798	17.25	14.816	12.649	12.771	17.312	16.311	17.553	21.751
		11:15:51	13.981	15.926	13.056	13.987	17.451	14.355	12.478	12.376	14.432	15.761	17.614	21.309
		11:49:51	13.474	14.051	14.199	13.029	14.619	14.023	11.374	15.416	12.377	14.963	16.301	21.479
		12:23:51	12.802	14.817	14.539	16.291	15.201	15.154	12.769	13.842	13.059	14.619	13.846	21.941
		12:57:51	13.634	17.305	14.28	12.934	15.196	15.908	10.998	13.4	14.218	14.56	13.575	18.415
		12:47:51	14.76	13.793	15.938	15.687	16.06	18.133	11.457	12.894	12.939	16.957	14.396	20.605
		13:21:51	13.848	15.528	15.388	17.641	18.847	15.757	12.873	12.144	12.041	17.211	15.17	20.451
		13:55:51	13.269	14.014	13.162	15.28	17.669	15.893	11.612	14.592	13.981	13.87	15.32	20.778
		14:29:51	14.771	15.53	15.937	14.123	14.93	20.536	11.079	11.862	13.855	15.066	18.924	18.173
		15:03:51	13.155	14.556	14.193	15.832	14.175	17.675	14.817	13.587	13.176	15.341	16.193	19.313
		15:37:51	13.486	13.826	13.499	13.588	16.191	17.851	15.912	12.349	12.48	15.16	14.772	20.544
		16:11:51	14.994	14.322	14.431	16.178	17.041	20.091	12.64	14.691	13.917	17.149	16.175	20.253
		16:45:51	17.011	16.079	15.345	17.871	18.023	16.747	12.008	12.499	12.397	19.576	15.224	20.638
		17:19:51	13.244	19.124	20.809	14.669	14.676	15.05	15.124	12.858	13.028	17.38	14.975	21.51
		17:53:51	12.768	17.707	14.251	14.225	17.045	18.108	12.298	13.123	17.227	13.718	16.258	19.062
		18:27:51	12.751	14.169	15.737	17.087	14.852	16.141	11.856	12.507	13.77	15.312	15.289	23.344
		19:01:51	15.474	13.958	13.945	14.81	15.617	18.774	12.902	13.06	13.178	13.71	15.772	22.563
		19:35:51	13.472	16.992	13.718	13.716	17.121	15.164	12.036	14.528	14.026	16.051	19.554	20.76
		20:09:51	16.044	14.364	16.688	15.143	15.567	19.902	14.399	12.222	13.818	15.063	19.065	22.339
		20:43:51	21.611	15.647	21.051	28.521	20.245	20.742	13.95	13.204	15.128	20.575	17.086	24.774
		21:17:51	20.412	17.814	18.528	22.265	19.56	18.105	13.574	16.744	17.943	19.331	18.051	22.334
		21:51:51	19.23	15.562	18.787	19.556	18.578	21.499	14.701	14.003	15.854	19.617	19.723	26.298
		22:25:51	23.757	19.328	17.025	15.922	20.46	25.344	17.806	14.21	19.708	21.969	20.298	26.815
		22:59:51	19.82	20.273	25.214	20.619	19.874	18.528	14.912	19.142	19.16	19.866	20.041	22.745
		23:33:51	21.052	17.933	17.758	21.821	17.241	22.151	17.25	16.758	16.979	20.718	17.856	24.904
		0:07:51	17.716	22.034	16.2	20.302	18.661	22.095	15.28	15.229	17.446	23.094	18.499	22.535
		0:41:51	16.492	20.143	17.186	20.427	20.205	18.749	13.348	13.491	16.127	23.549	19.59	21.78
		1:15:51	17.363	19.578	16.282	18.639	21.206	21.572	12.961	17.009	15.873	21.081	16.633	21.287
		1:49:51	17.543	15.92	14.369	17.692	18.794	21.278	17.052	16.748	14.011	24.369	22.895	25.496
		2:23:51	15.632	16.085	15.671	15.451	16.948	19.425	15.064	16.65	14.136	20.653	21.793	20.224
		2:57:51	15.226	16.729	20.206	16.98	19.16	23.89	13.162	16.196	16.926	18.613	17.402	27.57
		3:31:51	18.154	16.765	17.133	24.987	17.621	18.775	13.956	14.795	13.607	18.724	18.269	23.869
		4:05:51	15.987	20.1	17.784	16.222	20.262	19.634	17.392	14.982	14.254	20.502	21.927	22.219
		4:39:51	17	17.075	16.148	16.073	16.763	17.968	17.854	15.83	14.169	21.282	17.701	25.17
		5:13:51	22.044	16.394	14.727	21.039	16.264	23.069	14.85	14.343	13.293	23.48	17.391	21.749
		5:47:51	19.64	16.312	17.99	25.995	19.627	17.988	15.307	14.325	16.627	19.559	15.784	21.682
		6:21:51	20.233	20.032	14.608	24.259	18.208	18.101	13.08	15.12	14.623	17.105	20.925	21.743
		6:55:51	16.163	16.531	21.15	19.24	15.892	17.394	14.376	18.753	17.938	16.338	17.2	21.122
		7:29:51	20.559	26.101	15.626	18.526	18.028	18.548	18.111	16.202	18.525	16.002	16.143	26.11
		8:03:51	23.165	18.529	20.858	14.989	17.518	25.242	16.511	18.522	20.667	20.909	22.469	21.212
		8:37:51	17.853	17.105	17.48	17.168	16.231	17.853	12.991	16.085	17.55	19.757	18.611	20.49
		9:11:51	14.214	14.442	17.909	15.184	17.245	16.042	13.316	13.36	14.596	15.997	14.789	19.814
		9:45:51	14.243	15.414	14.556	13.946	15.749	15.699	12.751	12.737	13.218	15.974	14.33	20.207
		10:19:51	14.021	14.087	13.761	20.785	15.233	24.055	15.866	12.605	12.884	14.557	15.36	20.373
		10:53:51	13.557	16.439	14.323	15.689	15.199	14.698	12.345	12.635	12.539	14.363	16.587	20.981
		11:27:51	13.932	14.423	14.562	14.601	18.698	15.539	11.909	13.344	15.154	18.535	15.34	18.958
		12:01:51	13.593	15.668	13.565	16.693	15.486	17.859	11.977	12.9	13.315	15.252	14.796	21.193
		12:35:51	12.726	14.35	14.193	14.689	15.961	21.673	12.123	12.377	12.382	14.499	19.376	19.028
		13:09:51	16.466	14.883	13.447	13.736	17.461	16.146	11.268	12.403	12.587	17.283	16.324	19.964
		13:43:51	13.841	17.308	17.316	13.481	15.076	15.816	13.053	13.81	12.038	15.159	14.282	19.621
		14:17:51	12.983	14.199	14.603	16.903	18.436	14.168	12.483	13.225	13.113	18.137	14.579	20.852
		14:51:51	13.193	13.936	13.713	13.908	15.26	16.395	12.284	14.702	11.994	15.865	15.131	18.274
		15:25:51	16.811	17.281	13.265	13.971	14.781	16.054	12.724	11.964	15.319	14.536	15.249	22.63
		15:59:51	13.484	14.695	15.015	12.76	16.274	17.571	11.445	12.045	12.662	15.037	18.42	22.001
		16:33:51	13.281	12.706	14.442	14.104	15.527	19.246	11.795	11.528	12.015	14.653	14.874	19.193
		17:07:51	13.788	13.251	14.161	14.023	15.664	14.935	15.014	12.02	13.035	15.447	14.928	20.812
		17:41:51	13.496	14.921	16.267	15.259	14.609	13.669	11.654	12.792	12.559	15.758	18.962	19.388
		18:15:51	14.044	13.742	14.132	18.198	15.338	15.502	13.189	13.979	13.673	16.722	16.006	18.765
		18:49:51	13.012	15.021	15.609	15.106	18.26	19.277	11.78	15.027	12.873	15.763	15.485	19.762
		19:23:51	16.66	15.506	14.574	16.462	16.578	15.809	12.652	12.157	13.267	15.969	16.51	21.071
		19:57:51	14.674	14.069	16.124	16.052	15.536	17.058	13.846	12.622	13.64	16.62	20.084	21.94
		20:31:51	17.509	14.56	19.138	15.823	21.313	16.299	13.424	12.953	17.322	18.435	16.511	23.588
		21:05:51	19.673	15.214	15.709	22.481	18.564	23.052	15.759	15.757	17.19	19.873	21.973	22.953
		21:39:51	20.428	14.606	19.115	18.236	20.437	23.586	21.868	18.569	18.539	18.467	18.476	25.008
		22:13:51	20.557	18.033	19.59	17.694	20.102	23.854	13.764	16.771	16.561	23.951	19.668	25.341
		22:47:51	17.92	18.988	21.373	18.561	20.224	16.471	18.304	16.458	14.66	20.616	21.555	22.452
		23:21:51	17.192	21.283	16.698	15.132	19.895	21.143	17.229	13.845	22.619	22.892	18.033	25.569
		23:55:51	15.966	19.275	15.78	23.917	21.806	22.383	14.01	15.031	18.172	21.417	21.944	22.826
		0:29:51	21.405	19.674	20.443	20.764	21.609	23.629	17.861	16.782	18.671	18.038	18.635	21.832
		1:03:51	18.125	17.509	15.918	19.278	19.414	27.655	14.317	14.577	17.418	17.372	16.374	23.806
		1:37:51	16.428	15.516	19.179	16.531	16.749	23.438	12.582	14.25	13.545	19.556	23.775	22.363
		2:11:51	21.787	15.098	15.522	15.829	23.988	18.931	13.987	14.828	14.164	23.168	18.339	21.531
		2:45:51	18.436	15.561	15.551	25.466	18.205	25.088	16.914	13.465	12.994	23.658	17.847	27.535
		3:19:51	16.074	20.612	19.625	18.763	19.785	19.938	12.646	14.098	14.073	17.268	19.71	22.578
		3:53:51	19.871	18.421	15.895	16.644	17.498	18.592	13.62	16.462	13.979	17.932	16.596	22.403
		4:27:51	17.195	15.476	15.95	20.979	16.872	20.309	16.801	14.104	18.692	24.15	17.081	23.674
		5:01:51	15.959	13.766	18.108	16.523	16.694	19.771	17.16	15.566	15.507	23.103	16.791	22.027
		5:35:51	16.664	17.506	17.509	15.424	16.825	18.57	13.737	15.385	14.241	18.799	16.518	21.651
		6:09:51	18.44	15.668	14.877	25.24	18.502	25.514	17.205	14.598	15.932	16	20.947	21.757
		6:43:51	17.775	16.097	15.347	19.605	17.23	21.007	17.329	16.472	18.325	20.567	17.569	20.106
		7:17:51	21.737	23.687	17.353	17.49	16.349	17.674	12.765	17.196	14.613	19.828	25.245	23.736
	J		WT HFD			WT HFD+S.cerevisiae			Card9-/-HFD			Card9-/- HFD+S.cerevisiae				WT HFD	WT HFD+S.cerevisiae	Card9-/- HFD	Card9-/- HFD+S.cerevisiae
		8:03:51	0.02	0.2	0.11	0.06	0.02	0.01	0.01	0.09	0.16	0	0	0.07		0.0524	0.0477	0.0497	0.0692
		8:37:51	0	0	0	0	0	0	0	0.02	0	0.06	0.08	0		0.0533	0.0657	0.0515	0.0764
		9:11:51	0	0	0	0	0	0.06	0	0	0	0	0	0.09		0.058	0.069	0.0428	0.0149
		9:45:51	0.08	0.11	0	0.09	0.13	0.07	0	0	0	0.04	0	0
		10:19:51	0	0.01	0	0	0	0	0.04	0	0	0.08	0	0
		10:53:51	0.12	0	0	0	0.08	0	0	0.09	0	0	0	0
		11:27:51	0.04	0.04	0	0.08	0	0.03	0	0	0	0.06	0.11	0
		12:01:51	0	0.08	0	0.12	0.07	0	0.08	0.09	0.01	0.08	0	0
		12:35:51	0.01	0	0	0	0	0.12	0.07	0.05	0	0.01	0	0
		13:09:51	0	0.01	0.05	0.1	0.01	0	0	0.01	0	0.19	0	0
		13:43:51	0.13	0.29	0	0.06	0.06	0.02	0.01	0	0	0	0	0
		14:17:51	0.06	0	0.18	0	0.07	0.11	0	0.02	0.06	0.12	0.11	0
		14:51:51	0.01	0.01	0	0.05	0.01	0	0	0.01	0	0	0	0
		15:25:51	0	0	0	0	0	0.16	0	0	0.03	0.02	0	0
		15:59:51	0	0	0	0.01	0.02	0	0	0.09	0	0	0.12	0
		16:33:51	0	0	0	0.08	0.06	0.15	0.02	0	0	0.09	0	0.01
		17:07:51	0.14	0	0	0	0	0	0	0	0.07	0	0	0
		17:41:51	0.01	0.02	0.13	0.13	0.08	0.07	0	0.14	0	0.04	0.09	0
		18:15:51	0	0	0	0.02	0	0	0	0	0.08	0.12	0.18	0
		18:49:51	0.09	0	0.01	0.05	0.08	0.06	0.16	0.01	0	0	0.19	0.01
		19:23:51	0	0	0.06	0.06	0	0.19	0	0.04	0	0.08	0	0
		19:57:51	0.01	0.03	0	0.14	0.06	0.2	0	0.2	0.09	0.07	0.13	0
		20:31:51	0.07	0.08	0.17	0.01	0.08	0.13	0	0	0.17	0	0.17	0.01
		21:05:51	0.13	0.08	0.2	0.08	0.08	0.03	0.1	0.19	0.2	0.19	0.47	0
		21:39:51	0.12	0.03	0	0.04	0.05	0.15	0.02	0.09	0	0.1	0.26	0.02
		22:13:51	0.21	0.1	0.2	0.08	0.09	0.1	0.14	0.18	0.06	0.19	0.18	0
		22:47:51	0.01	0	0.33	0.06	0.01	0.09	0	0.11	0.07	0	0.19	0
		23:21:51	0.05	0.07	0.08	0.12	0.03	0	0.06	0	0.01	0.04	0.29	0
		23:55:51	0	0.11	0.1	0.03	0.04	0	0.17	0.25	0.09	0.08	0.04	0
		0:29:51	0	0.15	0	0.07	0.22	0.24	0.05	0.03	0.11	0.12	0.61	0.02
		1:03:51	0.21	0	0	0.03	0.12	0	0.22	0	0.03	0.19	0.01	0
		1:37:51	0	0.09	0.18	0.11	0.01	0	0.09	0.11	0	0.13	0	0
		2:11:51	0	0	0.16	0.1	0.11	0.12	0	0	0.15	0	0	0
		2:45:51	0.17	0.08	0.15	0	0.17	0.11	0.21	0.04	0	0.12	0.01	0
		3:19:51	0.01	0.09	0	0.07	0.21	0.09	0	0.13	0.19	0	0.35	0.01
		3:53:51	0	0.13	0	0.02	0	0	0.01	0	0	0.17	0	0
		4:27:51	0.19	0.14	0.09	0.04	0.06	0.11	0.23	0.11	0.07	0	0	0
		5:01:51	0	0	0.08	0.14	0.07	0	0	0.05	0.14	0.24	0	0
		5:35:51	0.18	0.13	0	0	0.16	0.19	0	0	0.01	0	0	0
		6:09:51	0.02	0.03	0	0.09	0.08	0	0.12	0.25	0.19	0.14	0.01	0
		6:43:51	0.19	0.04	0.01	0.04	0.09	0.13	0.01	0.01	0.03	0.02	0	0
		7:17:51	0.08	0	0	0.1	0.09	0.05	0	0.02	0.07	0.25	0	0
		7:51:51	0	0.05	0	0.04	0	0.08	0	0.01	0.02	0	0	0
		8:25:51	0	0	0.05	0	0.01	0	0.01	0	0.1	0.03	0	0
		8:59:51	0	0	0	0	0.4	0.17	0	0	0	0.1	0	0
		9:33:51	0	0	0	0.04	0.01	0	0	0	0	0	0	0
		10:07:51	0.03	0.09	0	0.08	0	0.11	0.05	0.09	0	0	0	0
		10:41:51	0	0	0	0.02	0.25	0.01	0	0	0.09	0.08	0	0
		11:15:51	0.12	0	0.01	0.03	0	0.08	0	0.03	0	0	0	0
		11:49:51	0	0.05	0	0.09	0	0.06	0	0.01	0	0.05	0	0
		12:23:51	0	0	0	0.01	0	0	0	0	0	0.2	0	0
		12:57:51	0	0	0	0.04	0	0.14	0	0.13	0.12	0	0	0
		12:47:51	0.01	0.11	0.12	0.01	0.12	0.01	0	0.07	0	0.16	0	0.05
		13:21:51	0	0	0.01	0	0.01	0.09	0	0	0.04	0.14	0.09	0
		13:55:51	0	0	0	0	0.09	0	0	0.1	0.11	0.01	0.08	0.01
		14:29:51	0	0.07	0.12	0	0.01	0.05	0.12	0	0.01	0	0	0.01
		15:03:51	0	0	0	0.01	0.07	0.08	0	0.01	0	0.06	0	0
		15:37:51	0.2	0.01	0	0	0.01	0	0	0	0	0.12	0	0
		16:11:51	0	0.07	0.1	0	0.1	0.08	0.11	0.13	0.08	0	0.15	0.01
		16:45:51	0	0	0.03	0	0.12	0.02	0	0	0	0	0.03	0
		17:19:51	0.08	0	0	0	0	0	0	0.09	0.07	0.07	0	0
		17:53:51	0.05	0	0.09	0	0.11	0.05	0.07	0	0.06	0.18	0.08	0
		18:27:51	0	0.08	0	0.03	0.12	0.06	0	0.09	0.01	0	0	0.01
		19:01:51	0	0	0.06	0.04	0.01	0	0.02	0	0	0.02	0.11	0.1
		19:35:51	0	0.05	0.02	0	0.04	0.13	0	0.07	0.19	0.17	0	0.01
		20:09:51	0.01	0	0.2	0.15	0.09	0.08	0.1	0.01	0	0	0.15	0.01
		20:43:51	0.18	0.19	0.01	0	0.17	0.16	0.08	0	0.01	0.24	0.31	0.01
		21:17:51	0	0.12	0.15	0	0.07	0.15	0.01	0.1	0.19	0.01	0.09	0.01
		21:51:51	0.17	0.06	0.24	0.06	0.08	0.01	0.08	0.07	0.09	0.17	0.2	0.02
		22:25:51	0.19	0.15	0.17	0.1	0.15	0.23	0.14	0.09	0.03	0	0.25	0.27
		22:59:51	0.16	0.04	0.03	0.1	0.02	0.1	0	0.05	0.05	0.22	0.06	0.01
		23:33:51	0	0.19	0.21	0.13	0.14	0	0.15	0.06	0	0	0.22	0.01
		0:07:51	0.02	0.04	0.29	0	0	0.14	0.09	0.1	0.02	0.09	0.16	0
		0:41:51	0.17	0.09	0.26	0.08	0.08	0.18	0.03	0.01	0.01	0.06	0.09	0
		1:15:51	0.1	0.07	0	0.03	0.03	0.03	0.19	0	0.08	0.08	0.12	0
		1:49:51	0.1	0	0.11	0	0.09	0	0.01	0.16	0	0.01	0.05	0.08
		2:23:51	0.01	0	0	0.09	0.09	0.09	0	0.13	0.07	0	0.06	0
		2:57:51	0.15	0.27	0	0.06	0.1	0.1	0.22	0	0.13	0.12	0	0.01
		3:31:51	0	0.05	0	0.11	0.01	0	0.01	0.13	0	0	0	0.01
		4:05:51	0	0	0.13	0.08	0	0.25	0.07	0.05	0.16	0	0	0.21
		4:39:51	0.12	0.17	0.05	0	0.15	0	0	0	0.01	0.12	0.23	0
		5:13:51	0.01	0.13	0.15	0.09	0.09	0.18	0.07	0	0.14	0	0.17	0
		5:47:51	0	0.1	0.07	0	0.11	0.05	0	0.15	0.03	0.08	0.17	0.17
		6:21:51	0.19	0.07	0	0.1	0	0.05	0.11	0.06	0	0	0	0
		6:55:51	0.08	0.04	0	0.07	0.06	0	0	0	0.19	0.18	0.1	0.08
		7:29:51	0.07	0	0.02	0.13	0.12	0.12	0.12	0	0.07	0.14	0	0
	L		WT					Card9-/-							WT					Card9-/-
		CD	0	1	1	0	1	1	1	1	1	1		CON	0.180763	1.77437	0.71377	0.813048	1.51805	1.79526	0.590253	0.955389	0.10753	0.735688
		HFD	2	4	3	4	2	6	3	5	4	6		HFD	35.6266	34.3502	15.5165	12.1269	36.3399	48.7473	57.0542	46.3056	57.9518	31.4131
		HFD+S.cerevisiae	2	1	2	1	0	2	2	2	3	1		HFD+S.cerevisiae	5.21033	9.92482	3.07482	0.713048	2.01805	9.79526	10.5903	9.95539	6.10753	0.735688
	M	Time (min)	WT HFD					Card9-/- HFD					WT HFD+S.cerevisiae					Card9-/- HFD+S.cerevisiae
		1.31082	298.986	343.649	341.681	326.381	337.474	325.055	330.637	310.955	321.111	333.877	242.448	229.332	278.42	286.53	243.554	282.466	267.997	280.493	267.831	286.029
		7.77116	279.59	322.216	321.195	306.279	320.155	310.387	312.542	290.437	305.375	314.99	227.807	217.778	265.657	275.016	229.459	265.603	254.741	268.285	256.178	275.059
		14.2323	278.222	324.145	318.752	304.574	318.681	308.608	311.634	289.207	301.831	312.813	226.491	214.919	263.947	274.525	223.962	262.069	253.675	266.696	252.583	272.238
		20.7821	147.603	175.924	149.668	168.278	185.987	146.166	137.12	127.425	128.804	154.432	94.3713	93.9701	108.342	110.696	88.2441	104.593	105.844	105.394	103.023	118.872
		27.2463	107.611	121.331	122.112	115.153	122.298	114.809	116.793	106.936	113.771	118.17	79.7773	84.6487	102.714	103.274	85.0544	101.148	99.9798	102.145	100.247	103.546
		33.7019	107.065	121.037	125.759	119.929	119.381	115.577	118.649	111.633	119.441	118.379	97.7322	91.9324	112.719	113.689	91.0106	113.053	114.692	111.474	110.411	117.381
		40.2425	469.317	473.855	417.381	313.211	459.881	258.896	289.173	209.682	197.869	177.297	691.66	686.191	597.797	507.974	496.72	524.461	516.043	593.729	569.039	222.923
		46.7033	450.716	343.326	401.116	336.146	371.671	257.82	282.516	218.202	212.85	185.063	549.845	537.074	424.056	386.147	311.477	473.213	463.984	529.252	528.392	232.628
		53.1614	422.53	341.463	374.022	329.64	398.02	249.489	267.39	216.268	216.767	189.038	537.976	514.595	420.206	403.802	266.641	418.401	396.974	478.316	478.984	232.881
		59.7059	83.1372	70.5251	78.9982	74.9162	75.0836	71.1707	74.2867	62.0276	62.9768	64.0971	55.6762	55.9737	69.7094	66.0039	46.4003	61.9911	63.5625	72.7741	69.6536	55.1966
		66.1691	72.0224	73.8521	71.4622	66.5332	75.9275	63.1137	67.6217	55.233	58.0649	59.5846	45.6783	53.1112	66.3404	64.848	42.511	56.5574	55.6708	66.8039	65.3911	47.6268
		72.6267	68.9879	71.9492	68.3962	62.3997	73.5645	58.7202	63.6701	51.4596	54.2447	55.0823	45.8871	51.8613	63.6001	62.9722	40.2037	54.4168	53.0124	63.2246	62.2492	44.8198
	N	WT HFD	WT HFD+S.cerevisiae	Card9-/- HFD	Card9-/- HFD+S.cerevisiae		WT HFD	WT HFD+S.cerevisiae	Card9-/- HFD	Card9-/- HFD+S.cerevisiae
		401.91	456.52	199.1	470.04		159.36	248.43	79.68	226.36
		386.32	645.77	218.85	463.03		157.61	357.56	88.26	230.75
		400.33	634.33	129.98	178.1		191.33	389.02	50.43	78.32
		348.98	534.2	166.74	530.5		139.4	266.64	70.13	260.73
		250.81	445	158.61	506.79		103.57	210.35	64.06	266.26
	O		WT					Card9-/-							WT					Card9-/-							WT					Card9-/-							WT					Card9-/-
		CD	1.33975	0.953274	0.767883	0.613811	1.0386	1.0232	0.691705	0.881684	0.767883	0.933225		CD	1.0116	0.967904	0.81284	0.653586	0.933225	0.767883	0.953274	0.613811	1.15327	1.26788		CD	1.00884	1.14321	0.934931	0.914588	1.33021	0.949602	0.748676	0.845033	0.643376	1.24864		CD	0.893892	1.15579	0.893792	0.611892	1.15179	0.911892	1.05579	0.955792	0.511892	1.15179
		HFD	1.54474	1.46414	1.68474	1.38343	1.2386	1.19465	1.09258	1.09712	0.989587	0.835356		HFD	1.65449	1.24863	1.91071	1.74595	1.3622	1.02016	1.11993	0.98393	0.886692	1.16165		HFD	1.57581	1.4549	1.31117	1.5197	1.20607	1.21031	1.1915	1.01167	1.0197	0.806074		HFD	1.56661	1.92072	1.11547	1.26633	1.36333	0.907368	1.0433	1.15264	0.879474	0.987363
		HFD+S.cerevisiae	1.60284	1.91805	1.83662	2.50913	1.76506	1.75609	1.36593	1.53242	1.61755	1.77843		HFD+S.cerevisiae	1.64773	3.19452	2.32613	2.28312	2.44826	2.10874	2.50099	3.76186	2.05388	2.25573		HFD+S.cerevisiae	1.92968	1.72315	1.58462	2.08516	1.69652	1.88297	1.62015	1.42846	1.95163	1.55965		HFD+S.cerevisiae	2.15345	1.67209	2.2449	2.26836	2.34489	2.00671	1.74358	2.05269	1.27944	1.94738
	P

## Sheet: Figure 4
	B		WT					Card9-/-						WT					Card9-/-						WT					Card9-/-
		CD	3.1558	2.524	3.17668	3.07929	3.71636	1.98516	3.16972	2.14019	3.73049	3.07233		2.00496	2.23969	2.54415	2.05225	2.62538	2.4517	1.6539	2.32003	2.17947	2.0639		1.98387	1.9655	1.97773	2.10097	2.02739	2.03368	2.09122	2.07186	1.77713	2.07507
		HFD	1.97158	2.41515	1.34072	1.95732	2.24019	0.40602	1.26788	1.44138	0.78795	0.8774		1.18171	1.47162	1.35836	1.58477	1.9089	0.98048	1.24015	0.83054	1.01104	1.10019		1.77437	1.75523	1.82175	1.68029	1.71693	1.62182	1.68851	1.50618	1.56687	1.64971
		HFD+S.cerevisiae	2.74898	3.90072	3.16538	2.85304	6.30262	2.5101	2.94731	3.30217	4.60958	3.43501		2.01767	2.06493	2.13106	1.73697	2.16264	1.75639	1.44124	2.35909	1.90716	2.05329		1.93827	1.92331	2.22153	2.31648	2.08152	1.92928	2.23535	2.24925	1.95335	2.02425
	C	column 1	column 2
		0.08052	0.08845
		0.18535	0.13219
		0.08357	0.06605
	F	0h	3h	6h		0h	3h	6h		0h	3h	6h
		2.1	21.4	17.3		0.41459	19.55	16.7807		0.76098	11.2214	15.1297
		2.4	20.9	15.3		1.10617	18.6015	15.9687		0.86913	10.6677	13.1367
		1.9	23.2	18.3		2.35685	18.0976	16.7181		0.94454	9.73309	12.2049
	G	0h	3h	6h		0h	3h	6h		0h	3h	6h
		0.83486	1.59523	1.28484		1	1.8	1.2		1.05809	1.32671	1.78247
		0.984842	1.91111	1.02704		0.9734	1.934	1.153		0.950326	1.19843	1.94632
		1.06514	1.73674	1.33954		0.84352	2.341	1.3245		0.991583	1.23559	1.81969
	H	column 1	column 2	column 3
		66.938	28.583	69.824
		65.935	25.942	66.743
		70.353	30.843	63.723
	I	column 1	column 2	column 3
		1.886	1.299	1.828
		1.734	1.032	1.764
		1.934	1.132	1.634
	J	CON	S.cerevisiae
		1.0325	12.8024
		1.03687	10.0616
		0.930632	14.658
	K	si-con	si-TLR1		si-con	si-TLR1
		17.1794	2.27147		0.814392	0.287423
		11.3185	0.802255		0.970719	0.357207
		14.7803	4.38361		1.21489	0.486237
	L
	M	CON	TPCA-1		CON	TPCA-1
		12.3815	3.59283		0.920688	0.769234
		19.8712	7.8659		1.03421	0.775263
		24.961	5.83655		1.0451	0.807171
	N	IgG	IP
		0.0143376	0.0329086
		0.0119651	0.0304288
		0.0114924	0.0252325
		WT					Tlr1-/-
	P	0.948395	1.08593	0.966114	1.3735	1.00526	0.938529	0.593059	0.847209	1.18593	1.08592
		0.588259	0.498611	0.690428	0.358276	0.659209	0.50396	0.409533	0.489303	0.358036	0.368948
		1.98306	1.32857	1.77597	1.18599	2.38509	0.482086	0.689537	0.486311	0.691433	0.531753
	Q

## Sheet: Figure 5
	B	Time (min)	CON			FFA			FFA+5-HIAA
		1.31082	338.323	360.451	281.824	294.789	268.416	271.091	336.526	282.59	353.419
		7.77116	313.259	346.367	261.276	283.746	254.63	260.418	314.562	265.419	329.794
		14.2323	311.927	343.041	258.767	279.941	253.347	259.32	312.865	261.899	328.043
		20.7821	169.163	175.433	146.283	119.774	102.341	109.822	171.967	123.362	206.921
		27.2463	120.609	128.715	100.157	112.026	97.8656	102.065	120.221	104.23	131.56
		33.7019	126.622	127.282	99.3368	127.908	106.193	111.524	120.609	107.913	127.296
		40.2425	617.664	514.464	579.687	276.571	270.318	285.253	512.738	550.812	438.095
		46.7033	473.646	507.846	532.545	252.312	264.635	262.991	451.375	446.521	347.43
		53.1614	437.745	475.251	504.387	248.715	245.101	239.594	507.379	483.389	354.483
		59.7059	83.8039	91.1451	59.5405	62.101	60.3669	64.5995	73.059	64.8566	75.4457
		66.1691	75.4247	79.0834	61.2148	50.9646	54.1278	55.2029	73.0988	63.8003	73.9019
		72.6267	72.6713	74.7372	59.1038	47.5643	50.8077	51.1695	71.0847	60.9805	72.2807
	C	CON	FFA	FFA+5-HIAA		CON	FFA	FFA+5-HIAA
		471.93	180.35	393		356.3	109.19	225.12
		391.07	170.85	441.17		194.47	126.25	329.95
		496.34	185.43	317.16		288.49	131.56	168.21
	E	Weeks	WT CON					WT HFD					WT HFD+5-HIAA					Card9-/- CON						Card9-/- HFD					Card9-/- HFD+5-HIAA
		0	22.2	22.1	20.8	22	20.9	24.2	23.7	23.7	24.3	22	22	19.3	23	24	22	23.4	22.7	23.5	23.6	23.1	23.3	27	27	24	26	25	30.5	19	19.6	26.3	24.1
		1	22.7	21.9	23.3	23.3	23.3	26.9	28.4	25.8	28.6	26.8	24.5	26.3	26.4	22.6	24.4	24.3	23.9	24.7	24.9	25.5	23.9	29	28	28	30	29.1	30.5	19.5	22	24.1	23.5
		2	23.1	22.3	24	24.1	23.8	28.9	30.1	29.3	31	28.7	22.5	25.1	25.3	23.1	23.3	25.1	27.4	27.5	23.3	25.3	26.7	29.6	28	29	30	29.8	30.4	20.3	23.4	24.6	25
		3	24	24.7	23.8	22.6	23.5	31.7	30.1	29.9	28.3	32.5	24.5	25.2	25.2	27.4	23.1	27.3	25.5	25.8	25.5	25.3	25.6	29	29.8	30	31	29.2	21.5	24.1	30.7	25.6	26.3
		4	24.8	24.4	24.4	23.3	25.8	34	33	29.7	32	36.1	31.8	29	22.6	28.9	27.3	28.9	27	26.2	26.3	25.7	27	30	30.4	31	31.4	30.5	33	23.6	23.5	27.1	26.4
		5	24	26.5	25	25.1	25.4	32.5	33.8	31.4	35.8	29.5	27.8	21.8	32.5	26.5	29.4	24.6	25.3	27.1	27.3	26.8	28	30.5	31.9	31	31.9	31	33	23.8	23.5	26.3	27
		6	25.1	27.3	26.3	26.3	27.4	28.5	31.5	32.3	33.5	33.7	28.3	23.1	33.4	27.8	30.5	25.2	26.1	27.9	28	27.3	29.3	30.9	31.4	33	32	32.4	33.2	25	23.2	28.2	27.9
		7	25	26	26.2	26.3	27.7	29.3	32	30.4	31	30.9	37.4	28.2	31.9	24	29.3	27.1	26.9	28.4	29.1	28.3	30.3	31	31.2	32	33.1	33.6	23.4	27	33	29.5	30.1
		8	28.3	26.7	26.7	26.5	26.3	32.5	33	33.1	32.1	32	28.8	24.4	29.9	39.2	32.9	27.9	27.3	28.8	29.6	29	31.1	34	33	34	34.2	33.2	33	27.1	26.5	29.4	28
		9	28.8	27.3	27.1	27	26.8	35.2	36	34.5	35.1	33.9	29.3	24.9	30.4	39.7	33.4	29.4	28.8	30.3	31	30.5	32.6	37.1	36.5	35	37.5	36.3	34	27.2	28.5	30	31
		10	28	26.5	28.1	29.5	28.1	37.3	37.4	37.7	38	37.2	34.5	30.8	25	37.9	31	28	29.6	31.4	32	32.1	33.2	39	39.1	38.9	37.8	38	23.9	27.5	38.5	30.4	31
		11	28	27.5	30	26	28	38.5	37.9	39	38.6	39.1	35.5	32.2	26.6	38	32.5	28.3	29.4	32	32.1	32.3	33.6	39.8	39	40.1	39.8	41	27.8	29	37.5	31.53	32
		12	27.8	28.2	29.9	25.3	27.2	39.4	38.9	40	40.4	40.5	36	33.3	25.6	39	32.4	28.5	29.2	32.4	32.3	32.1	34	40.5	41.2	41	42.03	41.8	31	29	37.3	31.4	32
	F		WT					Card9-/-							WT					C9-/-
		CD	1.317	1.257	1.478	1.434	1.138	1.304	1.441	1.138	1.297	1.23		CD	2.8217	3.1152	3.1188	2.6941	3.6712	2.9719	2.3008	2.5382	2.7242	3.2352
		HFD	1.535	1.642	2.04	1.404	1.787	2.082	2.473	2.134	2.082	2.092		HFD	18.2842	21.6447	22.6657	23.5819	20.5683	27.1603	28.4236	29.2603	31.4356	27.8384
		HFD+5-HIAA	1.375	1.112	1.193	1.114	1.183	1.224	1.711	1.119	0.968	0.89		HFD+5-HIAA	3.87648	2.02675	3.99789	3.83835	3.7998	2.94354	2.59546	2.2533	2.9412	2.1341
			WT					Card9-/-							WT					C9-/-
	G	CD	51.219	43.33	67.948	59.42	55.556	53.775	46.314	47.932	63.245	52.535		CD	210.368	129.975	169.095	153.341	242.235	270.276	137.067	207.291	190.634	103.532
		HFD	90.872	93.069	91.234	82.845	77.591	101.713	110.879	102.329	98.341	105.312		HFD	308.267	325.388	250.173	245.649	310.942	360.507	327.452	456.77	396.532	416.374
		HFD+5-HIAA	78.174	65.805	62.553	69.39	53.157	64.023	81.237	53.631	79.134	59.523		HFD+5-HIAA	228.756	208.113	192.3	195.276	140.781	187.164	277.272	211.326	259.452	130.345
	H	Time (min)	WT CON					WT HFD					WT HFD+5-HIAA					Card9-/- CON					Card9-/- HFD					Card9-/- HFD+5-HIAA							WT					Card9-/-
		0	7	7.2	6.7	7.6	7.7	11.1	10	10.2	9.2	12.4	6.3	6.7	6.4	6.6	10	8.3	7.8	8.5	8.3	7.9	12	15	14.3	13	11.4	9	7	7.3	9.4	8.3		CD	2057	2033	1878	1997	1829	2301	2094	2129	2235	2204
		30	25	25.7	18.6	22.7	17.7	31	29	28.7	30	32	22.6	28.4	27	27.5	26.3	24.6	23.1	22.5	23.5	23.1	31.4	30	35	34.2	36.3	32.2	28.6	24.5	25.5	27.5		HFD	2984	2915	2736	3054	2910	3252	3255	3675	3645	3716
		60	18.3	18.3	17.5	16.7	19	25	28.9	22	28	25.8	20	25.4	24.6	25.4	16.8	22.1	19.2	20.4	21.5	21.6	31	32	33.9	33.6	32.9	18	23.8	25.9	19.4	21.68		HFD+5-HIAA	2195	2519	2364	2472	2145	2382	2634	2658	2244	2462
		120	12.6	11	14.4	15	10.9	25.4	19.8	24.4	25.2	20.1	17.4	14.1	11.7	13.5	15	14.8	14	13.6	14.6	14	24.5	23	29.5	30.4	32.5	15.7	20	21.6	15.5	17.9
	I	Time (min)	WT CON					WT HFD					WT HFD+5-HIAA					Card9-/- CON					Card9-/- HFD					Card9-/- HFD+5-HIAA							WT					Card9-/-
		0	7	6.9	6.1	8.9	9.5	9.1	8.4	7.9	9.7	9.9	7.3	8.4	8.1	8.6	9	8.3	6.3	6.7	7.1	6	11.4	11	8.9	10.9	10.1	9	9.1	8.8	10.9	8.5		CD	459	486	496.5	712.5	654	558	478.5	493.5	550.5	468
		30	4.5	5.1	5.6	7	7.2	8.1	7.9	7	8.4	7.5	5.5	5	6.1	6.8	6.9	6.7	5.3	5	5.7	5.1	9.8	8.9	8.1	8.7	8.3	6	6.6	5.9	6.7	6.9		HFD	804	738	718.5	802.5	739.5	1131	970.5	876	873	820.5
		60	3	3.1	3.2	5.2	4.1	6.1	5.4	5.2	5.8	5	3.2	3.8	3.5	4.6	4.1	3.1	3	3.6	4	3.2	9	7.5	7.1	6.1	6	3.8	3.4	4	4.7	5.3		HFD+5-HIAA	496.5	540	567	669	646.5	576	571.5	582	699	702
		120	2.8	3	3.1	4.5	3.7	5	4.4	5.2	4.8	4.7	2.6	3.1	3.5	4.3	4	3.1	3	2.7	3.1	2.7	8.7	6.7	6	5.8	5	3	2.8	3.1	4.1	4.3
	J		WT					Card9-/-
		CD	7	7.2	6.7	7.6	7.7	8.3	7.8	8.5	8.3	7.9
		HFD	11.1	10	10.2	9.2	12.4	12	15	14.3	13	11.4
		HFD+5-HIAA	6.3	6.7	6.4	6.6	10	9	7	7.3	9.4	8.3
	L	Time (minutes)	WT HFD			WT HFD+5-HIAA			Card9-/- HFD			Card9-/- HFD+5-HIAA
		1.31082	274.632	270.76	285.251	312.055	312.079	325.97	331.55	294.285	312.419	339.145	313.648	313.752
		7.77116	252.872	253.356	263.881	289.483	294.381	302.271	306.844	274.175	298.161	317.316	294.147	298.071
		14.2323	248.056	252.684	260.547	288.293	292.757	302.041	304.679	273.439	294.363	314.415	293.487	295.271
		20.7821	104.855	107.476	107.545	119.001	138.343	128.371	133.648	121.047	119.463	148.491	125.254	125.473
		27.2463	96.0187	94.2772	99.1328	107.888	109.091	111.186	114.644	104.898	108.658	122.664	113.249	111.106
		33.7019	97.637	98.0598	103.494	113.339	114.157	116.465	119.593	110.836	112.266	127.369	119.69	114.084
		40.2425	629.241	618.015	636.155	555.851	504.63	561.321	339.646	276.584	289.559	568.422	501.235	547.399
		46.7033	451.475	524.991	548.34	394.998	371.837	387.751	300.695	272.776	268.537	514.545	468.416	490.715
		53.1614	360.548	506.733	500.285	396.206	377.463	382.406	276.207	262.317	252.253	465.63	425.569	437.185
		59.7059	65.8573	69.1961	40.2093	70.0293	67.7161	78.4497	75.0967	65.2654	64.0401	89.1564	90.0744	80.7924
		66.1691	60.1154	65.1255	49.7867	69.2061	68.3739	71.914	67.4661	59.1535	59.7394	78.6437	74.1071	71.9596
		72.6267	57.1289	61.7283	50.0232	66.4924	66.2901	69.4689	63.0798	55.0927	56.8289	73.6909	67.9995	67.4446
	M	WT HFD	WT HFD+5-HIAA	Card9-/- HFD	Card9-/- HFD+5-HIAA		WT HFD	WT HFD+5-HIAA	Card9-/- HFD	Card9-/- HFD+5-HIAA
		489.36	645.77	276.57	572.11		220.63	357.56	114.47	299.65
		438.34	634.33	221.49	556.29		193.56	389.02	101.44	291.32
		491.85	534.2	232.73	586.13		211.48	266.64	97.98	278.42
	O		CD					MCD					MCD+S.cerevisiae					MCD+5-HIAA
		0	20.77	21.55	20.29	20.54	22.53	20.83	19.7	20.95	20	20.11	19.65	19.18	19.4	18.48	17.63	19.3	19.58	17.86	18.95	18.47
		1	24.06	23.08	22.75	23.34	23.87	19.54	18.46	19.7	16.6	18.2	16.68	17.11	17.45	17.25	17.64	16.74	14.77	16.83	15.44	17.11
		2	26.2	23.54	25.56	28.34	24.78	15.89	16.51	17.82	17.74	15.12	17.74	18.03	17.46	17.4	16.91	18.57	19.53	17.69	15.77	18.34
		3	26.76	25.44	26.7	29.89	28.14	21.58	21.77	19.8	21.21	20.35	19.94	21.15	20.47	19.49	20.01	21.67	19.73	19.38	21.3	21.98
		4	27.35	25.53	28.72	26.94	29.32	22.22	21.09	21.51	21.12	19.15	24.76	23.73	26.29	24.65	23.99	24.62	26.81	23.45	22.87	24.17
		5	29.29	28.46	25.35	26.96	28.4	19.2	22.6	20.21	21.12	21.15	22.47	21.71	22.62	23.66	22.43	23.81	21.41	24.46	22.76	19.96
		6	31.2	29.6	27	28.9	32.3	19.56	19.11	20.52	17.73	20.72	23.24	27.28	25.43	26.9	26.49	24.2	25.82	24.25	24.51	28.3
		7	29.11	26.63	31.8	28.34	30.77	19.8	18.97	19.16	19.77	17.89	24.79	27.3	23.27	21.89	22.99	21.02	21.9	20.54	22.97	21.04
		8	31.2	29.6	27	28.9	32.3	19.56	19.11	20.52	17.73	20.72	28.53	23.24	27.23	24.28	25.43	24.89	24.2	25.82	24.25	24.51
	P	CD	MCD	MCD+S.cerevisiae	MCD+5-HIAA		CD	MCD	MCD+S.cerevisiae	MCD+5-HIAA
		1.117	1.9	1.5	1.4		2.5248	13.934	10.321	7.931
		1.257	2.4	1.7	1.75		3.0052	19.713	11.9321	13.831
		1.078	2.2	1.6	1.5		2.9188	19.031	12.831	11.831
		1.234	2.4	1.5	1.3		2.8329	18.931	6.931	15.831
		1.038	1.8	1.8	1.3		3.0712	20.831	14.813	10.931
	Q	CD	MCD	MCD+S.cerevisiae	MCD+5-HIAA		CD	MCD	MCD+S.cerevisiae	MCD+5-HIAA
		51.219	370.872	160.843	180.832		200.328	397.427	250.723	262.824
		43.33	350.069	193.739	201.034		149.135	410.235	249.185	259.325
		67.948	300.234	221.431	220.843		180.235	450.242	280.282	294.842
		59.42	282.845	182.835	200.832		143.245	420.732	243.245	330.824
		55.556	277.591	177.431	157.534		202.223	395.423	202.223	242.824

## Sheet: Figure 6
	B	temperature	PBS			5-HIAA-20 μmol/L
		45	1	1	1	1	1	1
		50	0.742265	0.820765	0.799597	0.971318	0.832517	0.957802
		55	0.551622	0.630234	0.723582	0.759151	0.849917	0.968398
		60	0.349762	0.321556	0.409578	0.41804	0.503012	0.622739
		65	0.170304	0.170985	0.259568	0.281096	0.306182	0.403244
		70	0.110688	0.0396642	0.0777027	0.114302	0.160015	0.182445
	C	column 1	column 2	column 3	column 4	column 5			column 1	column 2	column 3	column 4	column 5
		0.967335	1.34745	1.5931	1.88	1.97594			0.7664	1.2442	1.53244	1.72995	1.953
		0.996652	1.35931	1.55107	1.74	1.89559			1.02514	1.3869	1.3869	1.85666	1.79567
		1.03601	1.14551	1.74507	1.97451	1.92379			0.87277	1.12545	1.54484	1.60347	1.50347
	D	column 1	column 2	column 3	column 4		E
		0.0693935	3.49231	2.871	0.23821
		0.18403	3.08295	3.90249	0.52842
		0.392019	2.71942	4.19402	0.0914903
		0.389403	3.07195	4.07299	0.184026
		0.0793845	2.49105	2.5935	0.184901
		0.294489	2.10939	3.08295	0.528952
		0.038294	1.83892	3.97389	0.682049
		0.619483	3.0728	2.0748	0.389248
		0.078392	3.1974	3.4921	0.589205
		0.218402	3.30184	3.39185	0.849205
		0.0184295	2.01894	2.01849	0.378211
		0.184932	2.28019	3.19482	0.280053
		0.28394	3.19483	3.52958	0.480029
		0.529401	1.89294	3.8294	0.17894
		0.0493285	2.80195	2.8194	0.280488
		0.0629852	3.50195	3.08295	0.308372
		0.194295	2.97195	1.9482	0.178495
		0.0849285	1.5194	2.81948	0.105825
		0.193753	2.69918	3.0185	0.488295
		0.0294811	2.08195	2.8194	0.189245
	F	column 1	column 2	column 3	column 4		column 1	column 2	column 3	column 4		column 1	column 2	column 3	column 4		column 1	column 2	column 3	column 4
		0.891763	11.0398	15.9229	12.9929		0.93294	13.0894	15.2221	11.8875		1.43537	12.6645	15.1339	11.1163		0.92527	10.3087	13.2518	10.7299
		1.07093	12.4915	15.7784	11.6881		1.23089	12.528	17.2544	13.4813		1.05679	13.9948	17.0914	11.6592		0.923094	11.7779	15.502	12.1111
		1.0373	12.5763	15.198	10.485		0.836173	12.89	18.6938	13.1616		0.507844	13.8882	18.7856	12.7926		1.15164	10.5872	14.3925	9.79045
	G
	H	column 1	column 2	column 3	column 4		column 1	column 2	column 3	column 4
		0.05	0.6	0.3	0.5		0.14	1.39	0.35	1.25
		0.06	0.5	0.25	0.4		0.16	1.56	0.48	1.4
		0.07	0.4	0.2	0.55		0.3	2.7	0.55	1.75
	I	column 1	column 2	column 3			column 1	column 2	column 3
		0.989349	2.56623	1.23201			0.795724	3.21057	1.32708
		1.20016	2.57407	1.87426			0.616252	3.27686	1.66313
		0.907962	2.35239	1.21877			1.13869	3.72927	1.26578
		1.00503	2.97454	1.84719			1.31974	2.87392	1.44895
		1.0602	2.64857	1.17652			0.858145	1.79385	1.31255
		0.837293	2.79661	1.37788			1.27144	3.62758	1.17112
	J	column 1	column 2	column 3		column 1	column 2	column 3
		0.92133	1.86607	1.07419		1.19213	5.86607	1.7419
		1.2856	1.92979	1.27517		1.2856	4.79298	1.42752
		0.8914	2.7689	1.19568		1.8914	3.7689	1.5675
		0.95108	1.84959	1.07292		0.95108	5.08496	1.72922
		1.16808	2.87379	1.27077		1.16808	3.18738	1.07078
		0.997781	1.79712	1.07506		0.97781	3.87971	1.5057
	K	column 1	column 2	column 3		column 1	column 2	column 3
		1.20594	9.50577	1.16584		0.685147	7.78428	0.960255
		1.09555	9.68252	2.46976		1.14879	2.99269	1.36474
		0.769644	9.3783	1.43964		0.911987	5.75086	1.48028
		0.901747	8.84132	1.13208		0.929752	4.67844	2.22382
		0.995848	10.6755	2.97809		0.964974	5.02439	1.16258
		1.03127	9.17641	2.51396		1.35935	5.63258	1.40376
	L	column 1	column 2	column 3	column 4		column 1	column 2	column 3	column 4
		0.1	1.5	0.5	2.2		0.05	0.8	0.4	0.75
		0.2	2.8	0.6	1.55		0.09	0.5	0.35	0.6
		0.3	3.01	0.6	1.6		0.1	0.7	0.25	0.63
	M	column 1	column 2	column 3	column 4		column 1	column 2	column 3	column 4
		0.5	3.15	0.8	1.5		0.05	0.6	0.35	0.7
		0.45	2.9	0.9	1.95		0.06	0.8	0.44	0.69
		0.25	2.15	0.95	2.25		0.07	0.9	0.42	0.73

## Sheet: Figure 7
	B	Health	MASLD
		1.5103	0.959942
		1.4041	0.899258
		1.2402	0.537658
		0.582293	0.501
		0.935293	0.501454
		1.08125	0.836684
		0.956353	0.730344
		1.06153	0.562094
		0.905457	0.83357
		0.83784	0.62565
	C	Health	MASLD
		21.0543	20.3459
		21.4181	20.2941
		22.0477	17.4562
		19.5943	16.8429
		21.1611	19.4496
		23.728	19.1969
		24.6156	16.6053
		22.2184	20.0392
		21.5488	14.64
		14.8732	23.3392
	D	Health	MASLD
		1.20448	0.94782
		1.30814	0.876201
		1.26495	0.915076
		1.15264	1.01689
		1.00362	1.28722
		1.11809	1.1764
		1.13968	1.10945
		1.35565	1.07273
		1.15264	0.953951
		1.06625	0.95827
	E	Hepatic 5-HIAA	Plasma TG level
		0.954	1.5
		0.8762	1.75
		1.0727	0.85
		1.1094	1.02
		0.9151	1.76
		0.9583	1.88
		1.0169	1.19
		1.2872	1.16
		1.1764	0.63
		0.9478	1.25
	F	Hepatic 5-HIAA	ALT
		0.954	37.6
		0.8762	38.6
		1.0727	39.4
		1.1094	31.5
		0.9151	44.8
		0.9583	43.6
		1.0169	30.7
		1.2872	25.4
		1.1764	34.1
		0.9478	42.5
	G	Hepatic 5-HIAA	AST
		0.954	24.6
		0.8762	24.9
		1.0727	24.8
		1.1094	25.3
		0.9151	27.1
		0.9583	26.3
		1.0169	25.5
		1.2872	24
		1.1764	24.3
		0.9478	26.8
	H	Hepatic 5-HIAA	Plasma TC level
		0.954	5.05
		0.8762	5.43
		1.0727	4.16
		1.1094	3.77
		0.9151	4.04
		0.9583	4.68
		1.0169	4.87
		1.2872	3.9
		1.1764	3.81
		0.9478	4.32
	I	Hepatic 5-HIAA	MASLD activity score
		0.954	5
		0.8762	6
		1.0727	5
		1.1094	3
		0.9151	5
		0.9583	5
		1.0169	4
		1.2872	4
		1.1764	3
		0.9478	5
	K	Placebo	S.cerevisiae		Placebo	S.cerevisiae		Placebo	S.cerevisiae		Placebo	S.cerevisiae		Placebo	S.cerevisiae
		0.15	-10.99		0.16	-6.29		-1.73	-1.27		-28.2	-57.8		-20.7	-27.4
		-0.62	-5.24		0.06	-2.61		0.32	0.01		25.7	2.1		27.8	0.5
		-0.68	-5.03		0.01	-4.48		0.06	-2.07		-3	6.9		-3.1	5
		-0.82	-8.64		-0.07	-0.71		-0.05	-0.77		-5	-40.7		-4.2	-34.8
		-1.95	0.79		-0.23	-0.05		-0.82	-2.68		25.3	-86.9		20.7	-56.2
		-4.27	-4.74		-0.86	-4.55		-0.02	-3.17		1.3	-29		10.4	-14.2
		-3.17	-12.15		-0.36	-1.78		0.94	-1.3		5.4	-13.9		7.7	-13.5
	L	Placebo	S. cerevisiae
		0.8	0.74
		0.9	0.6
		1	0.5
		0.95	0.55
		1.3	0.9
		1.05	0.66
		1.2	0.86
	M	Placebo	S. cerevisiae
		20.1433	8.31233
		17.6633	7.297
		11.1133	6.99967
		9.948	6.58133
		15.4253	6.175
		11.8547	3.99333
		21.5372	5.99

## Sheet: Figure S1
	A (left)		WT					Card9-/-
		CD	4.472	3.952	4.688	4.428	3.988	4.276	4.392	3.444	3.756	4.352
		HFD	5.684	5.784	5.096	5.396	5.736	6.212	6.456	5.988	6.46	6.892
	A (middle)		WT					Card9-/-
		CD	2.2	2.45	2.25	2.35	2.35	2.16	2.31	2.2	2.1	2.25
		HFD	2.45	2.55	2.58	2.3	2.63	2.95	2.55	2.65	3	2.8
	A (right)		WT					Card9-/-
		CD	1.41	1.5	1.07	1.28	1.31	1.29	0.9	1.5	1.28	1.24
		HFD	1.78	1.82	1.81	1.88	1.64	1.93	2.18	2.77	2.56	2.77
	C		WT					Card9-/-
		CD	0.548	0.643	0.365	0.65	0.435	0.484	0.345	0.245	0.455	0.501
		HFD	1.382	1.073	1.256	0.746	1.465	1.065	1.586	2.067	1.87	2.086
	D		WT					Card9-/-							WT					Card9-/-
		CD	2.45833	1.13981	0.479377	1.2645	0.595691	1.03765	0.151432	0.35615	0.420622	1.02575		CD	1.08149	0.704492	0.757368	1.35628	1.10037	0.685481	0.970456	0.607847	1.06716	1.34835
		HFD	3.19987	1.54589	2.53971	1.83011	3.63909	6.34241	4.16163	1.70821	2.71568	2.15537		HFD	1.41089	1.3307	1.32856	2.22059	1.53875	1.32645	0.951018	1.38127	1.64907	1.08131
	E		WT					Card9-/-							WT					Card9-/-
		CD	0.774119	1.0271	0.344326	0.84438	0.391558	0.183717	0.662524	1.25601	0.581438	0.811476		CD	0.828778	1.11856	0.90122	0.547756	1.11039	0.751475	0.95162	0.654984	0.530436	0.629184
		HFD	1.4579	1.96899	1.77158	1.6163	1.44533	1.57431	1.15798	1.25421	1.84735	1.84762		HFD	1.12351	1.60146	1.89637	1.23088	1.20362	1.23553	0.977091	1.66877	1.62093	1.8171
			WT					Card9-/-							WT					Card9-/-
	F	CD	0.681336	1.05004	0.502584	0.95889	0.561142	0.497731	0.968241	0.605181	0.457688	0.50154		CD	1.01682	0.853855	0.923423	0.95665	1.24925	0.623451	1.05555	0.323327	1.59225	1.09741
		HFD	2.30767	1.67648	1.43042	2.34964	3.28396	1.50466	1.79059	0.875657	0.840569	2.94127		HFD	2.23291	1.50845	1.28348	1.32323	2.66487	3.42728	1.90668	1.19256	2.71521	1.03603

## Sheet: Figure S2
	C	Self-FMT	WT FMT	Card9-/- FMT		Self-FMT	WT FMT	Card9-/- FMT		Self-FMT	WT FMT	Card9-/- FMT
		5.15	6	6.415		2.45	2.73	3.01		1.79	1.99	2.89
		4.9	5.725	6.627		2.2	2.65	3.34		1.69	2.04	2.45
		5.25	5.6	6		2.3	2.99	3.25		1.8	2.3	2.76
		5.12	5.53	6.32		1.9	2.44	3.58		1.39	1.9	2.39
		5.01	5.42	6.1		2.5	2.71	3.77		1.6	1.73	2.51
	D	Self-FMT	WT FMT	Card9-/- FMT		Self-FMT	WT FMT	Card9-/- FMT
		3	2	4		16.6434	21.2805	41.7774
		2	4	5		14.7394	31.2178	52.1114
		2	3	4		19.485	23.5864	31.645
		2	4	5		13.9649	34.5357	42.1122
		1	3	5		15.8935	26.3796	51.0952
	E	Self-FMT	WT FMT	Card9-/- FMT		Self-FMT	WT FMT	Card9-/- FMT		Self-FMT	WT FMT	Card9-/- FMT		Self-FMT	WT FMT	Card9-/- FMT
		0.965581	1.13769	0.582339		1.2208	1.71998	0.885306		0.974263	1.68041	0.461851		0.988709	1.50338	0.662637
		0.94544	1.17197	0.617615		0.981987	1.53199	0.586868		1.02093	1.60358	0.867445		1.00121	1.28678	0.773651
		0.995971	1.81685	0.725213		1.03289	1.91901	0.661504		1.09303	1.7377	0.361601		1.01407	1.59592	0.407192
		0.782615	1.63523	0.596857		0.987231	1.88562	0.930608		0.860997	2.17232	0.669069		0.962608	1.52796	0.663528
		1.10527	1.69577	0.5972		1.52524	1.81033	0.877031		0.892697	1.76181	0.779444		0.923718	1.28736	0.939418
	F	Self-FMT	WT FMT	Card9-/- FMT		Self-FMT	WT FMT	Card9-/- FMT
		1.04917	1.84995	1.80531		1.04457	1.76285	1.4912
		1.00994	2.06413	1.59071		1.04385	2.70366	2.31324
		1.10332	1.69749	1.96403		1.0048	2.24375	2.59352
		0.803776	1.79866	1.69812		0.486298	2.93206	1.44386
		0.913914	1.72239	1.14395		0.52048	1.37165	1.15662
	G	Self-FMT	WT FMT	Card9-/- FMT		Self-FMT	WT FMT	Card9-/- FMT
		0.994682	1.78784	1.8844		0.832342	1.4236	1.76277
		1.03145	1.66576	1.35648		0.863747	1.31914	1.80868
		0.91882	1.90757	1.72365		1.07024	1.86926	1.55806
		1.00074	1.4452	1.46478		0.788217	1.71052	1.68619
		0.98442	1.74279	1.69352		1.13537	1.95255	1.98746
	H	Self-FMT	WT FMT	Card9-/- FMT		Self-FMT	WT FMT	Card9-/- FMT
		1.33936	1.87844	2.11923		0.832735	2.06756	2.33744
		0.799704	1.77958	1.75752		0.903082	1.95739	2.41819
		1.30093	1.84617	1.9393		1.39467	2.15237	2.36187
		0.796385	1.64666	2.13545		1.04603	1.67589	1.96418
		0.878758	1.73452	1.92058		0.929115	1.66778	2.00963
			WT					Card9-/-							WT					Card9-/-
	K	HFD	0.91154	0.894245	1.0234	1.06506	1.08343	0.710304	0.685245	0.590247	0.522242	0.814334		HFD	0.967514	0.848375	0.749288	1.03659	0.995895	0.711447	0.942835	0.837285	0.714805	0.700134
		HFD+AmB	0.11276	0.352453	0.11568	0.11443	0.285245	0.15758	0.384345	0.14524	0.19389	0.424635		HFD+AmB	1.37889	1.43859	1.29483	1.87982	1.35227	1.42055	1.53829	1.29431	1.73501	1.75391
	L		WT					Card9-/-							WT					Card9-/-
		HFD	5	4	4	4	3	5	5	6	5	6		HFD	21.452	20.523	25.53	40.243	30.35	60.245	50.134	47.356	65.245	52.463
		HFD+ AmB	4	4	2	4	3	4	3	4	2	3		HFD+AmB	19.534	22.53	25.546	30.346	21.346	35.235	29.345	17.452	24.53	20.435
	M		WT					Card9-/-							WT					Card9-/-							WT					Card9-/-
		HFD	5.734	5.574	4.996	5.154	5.664	6.195	6.642	5.852	6.36	6.632		HFD	2.43	2.63	2.6	2.3	2.59	2.89	2.78	2.75	2.95	2.69		HFD	1.82	1.79	1.85	1.9	1.74	2	2.22	2.8	2.56	2.97
		HFD+ AmB	5.252	5.528	4.924	5.272	5.3	5.696	5.208	5.328	4.852	5.248		HFD+AmB	2.53	2.49	2.4	2.53	2.42	2.65	2.51	2.49	2.56	2.47		HFD+AmB	1.7	1.78	1.8	1.73	1.79	1.81	1.73	1.71	1.69	1.84
	O	Weeks	WT HFD					WT HFD+ABX					Card9-/- HFD					Card9-/- HFD+ABX
		0	22	22.4	23.5	24.8	22.9	22.7	22.5	23.2	23.7	24	22	22.4	23	22.5	23	22.4	20.3	23	23.9	19.4
		1	25.3	25.9	26.1	25.3	26	24	24.3	24.8	25.4	25.6	24.9	24.6	24.9	25.6	25.3	23.9	24.5	23.9	24.1	25
		2	26	25.5	27.1	26.1	26	25.96	23.84	25.24	24.19	26.34	26.5	25.6	25	25.7	26	24.4	25	25.9	24	25.9
		3	27	27.2	26.4	27.45	26.3	25	24.6	28.3	28.2	27.3	26.9	27.1	26.7	26.9	26	25.6	26.1	27.4	25	26.9
		4	28.5	28	27.6	28.5	28.3	25.8	25	28.9	28.9	28	28	27.5	28.2	28.9	27.9	27.3	28	27.8	26.9	28.1
		5	30.2	27.3	29	28.9	29.4	26.2	25.8	29.4	29.6	29	28.7	28.9	28.6	28.9	28.9	28.5	27.9	28	28.6	27.4
		6	30.9	30.2	29.6	29.1	29.7	27.3	26	30.1	30	29.6	30.5	30.8	29	29	30	29.6	28.9	29.1	30	29.1
		7	31.2	30.8	30.2	29.8	30.4	28	27	30.7	31	30.5	31.8	32	31	30.5	31.5	30.3	30.8	31	30.5	30.1
		8	32	31.5	31	30.8	31	28.6	27.9	31	31.5	31	32.7	33	32	31.5	33	32.4	32	31.9	31.1	32
		9	33	32.6	33	31.6	32.8	29.3	28.3	32	32.1	31.9	34.9	35.2	36	33.9	34	32	33.4	33.7	32.8	32.5
		10	35	33	33.6	32.5	33.3	30	29.5	32.8	33	32.4	36.9	36.8	35	36.8	37	34.2	33.9	34	33.8	34.1
		11	36	33.8	34	33.2	34	31	30	33	33.5	33.1	38.5	37.9	37.8	36.9	38.9	34.7	35	34.9	34.3	35.1
		12	37	34.1	34.2	34.5	38	31.6	31	33.8	34.1	33.9	39	40	40.1	39.8	41.3	36	35.9	36.1	36.6	35.8
	P		WT					Card9-/-							WT					Card9-/-
		HFD	1.88	1.84	1.79	1.8	1.81	1.99	2.1	2.37	1.92	1.95		HFD	14	20.6	20	18.9	21	26.9	20	27	25	29.4
		HFD+ABX	1.6	1.64	1.7	1.58	1.4	1.9	1.81	1.79	1.7	1.88		HFD+ABX	14	14	16.1	17	13.9	20	21.4	22	23	15
	Q		WT					Card9-/-							WT					Card9-/-
		HFD	79.63	81	80.9	77.34	78.23	95.9	91.56	88.3	79.9	90		HFD	422.65	435.73	400.53	481.4	415	422.4	500.2	504.5	561	550.8
		HFD+ABX	71	70.9	69.25	74	76.5	79.1	80.1	78.9	78.1	84		HFD+ABX	373.5	400.1	390.7	348	337.2	410.1	420.9	459	436.5	450
	R		WT					Card9-/-
		HFD	9.28	10.3	11.6	13.64	12.945	14.48	18.1	15.75	19.43	13.45
		HFD+ABX	8.243	9.13	9.33	7	8.275	10.85	11.0234	10.422	12.23	12.64
	S	Time (min)	WT HFD					WT HFD+ABX					Card9-/- HFD					Card9-/- HFD+ABX							WT					Card9-/-
		0	9.28	10.3	11.6	13.64	12.945	8.243	9.13	9.33	7	8.275	14.48	18.1	15.75	19.43	13.45	10.85	11.0234	10.422	12.23	12.64		HFD	1751	1976	2173	1991	2161	2438	2277	2390	2852	2444
		30	20.16	23.62	21.3	20.96	25.645	17.542	19.43	15.64	16.25	18.53	28.02	21.534	26.75	33.1	30.5	18.762	22.63	20.626	15.842	25.635		HFD+ABX	1557	1788	1478	1444	1503	1720	2112	1860	1718	2098
		60	14.3	18.54	20.32	16.52	16.42	13.73	15.31	11.95	14.3	12.73	19.62	22.53	16.75	25.01	20.2	14.42	21.01	16.02	14.465	15.36
		120	12.12	9.3	14.85	13.8	15.3	9.63	12.63	11.034	6.927	8.346	16.56	11.53	19.93	14.73	13.94	11.524	10.753	12.13	13.623	14.95
	T	Time (min)	WT HFD					WT HFD+ABX					Card9-/-HFD					Card9-/- HFD+ABX							WT					Card9-/-
		0	9.68	7	8.12	6.94	9.53	7.245	7.024	6.953	5.52	7.923	12.75	13	10.54	9	11.45	8.25	8.01	9	8.62	6.24		HFD	711	770.1	702.2	662.8	713.9	948.8	922.8	870	964.8	831.8
		30	6.72	8	7.01	5.64	6.92	5.294	6.024	5.924	7.821	4.242	8.5	7	9.24	9.01	8.8	6.85	7.23	8.64	6.22	5.4		HFD+ABX	551.5	585.9	632.1	677.4	632.7	711.5	775.1	810.8	684.2	661.9
		60	5	6.1	4.73	5.5	4.74	4.2495	5.014	6.23	4.248	3.634	6.95	6	8.02	6.01	7.24	5.214	6	5.924	4.624	5.8133
		120	4.64	5.02	5.24	4.733	5	4.24	4.013	3.834	4.137	4.73	5.46	6.5	5.62	5.2	6.24	4.92	5.6	5	5.34	4.824
	U		WT					Card9-/-							WT					Card9-/-							WT					Card9-/-
		HFD	5.49	5.01	4.98	5	5.99	6.4	6.77	5.98	6.1	7.65		HFD	2.9	3.04	3	3.03	3.5	4	3.2	3.8	3.8	4		HFD	1.8	1.61	1.75	1.5	1.66	2.6	1.8	2.23	2	2.3
		HFD+ABX	4.6	4.35	4.81	4.47	4.69	5.29	5.4	6.01	5.3	5.1		HFD+ABX	2.5	2.3	2.6	2.8	2.4	3.1	2.99	3.3	2.6	3.09		HFD+ABX	1.2	1.35	1.4	1.15	1.3	1.8	1.66	1.58	1.9	1.62
	V		WT					Card9-/-							WT					Card9-/-
		HFD	3	3	2	3	2	5	5	3	4	5		HFD	30.7285	27.9478	22.5794	25.7839	20.2649	49.73	38.7892	41.689	28.6795	36.28
		HFD+ABX	1	2	1	1	1	2	3	3	2	3		HFD+ABX	14.3895	16.5784	15.489	12.4896	19.7289	28.784	25.8593	30.7893	22.7841	31.7957

## Sheet: Figure S3
	A	Time (day)	1	2	3	4
			1.02518	0.758835	0.525325	0.285614
			0.857484	0.685935	0.498423	0.286421
			1.10325	0.834623	0.452946	0.349529
			0.98853	0.732004	0.349233	0.169549
			0.986295	0.747575	0.408876	0.23274
	B		WT					Card9-/-
		HFD	0.954779	0.991628	0.947516			0.869919	0.859619	0.91117
		HFD+S.cerevisiae	1.03033	1.04032	0.977874			1.03385	1.0364	1.01927
	C		WT					Card9-/-							WT					Card9-/-							WT					Card9-/-
		CD	4.416	4.564	4.56	3.844	4.016	3.876	4.352	3.844	2.956	3.952		CD	2.5	2.21	2.14	2.25	2.09	2.15	2.09	2.23	2.08	2.31		CD	1.41	1.19	1.32	1.25	1.16	1.1	1.3	1.39	1.43	1.06
		HFD	5.832	5.516	5.8	4.816	5.288	6.588	6.008	7.248	6.092	6.48		HFD	2.66	2.89	2.41	2.59	2.52	3.5	2.91	2.85	2.79	2.96		HFD	1.99	1.92	1.87	1.8	1.72	2.02	2.21	2.81	2.49	2.82
		HFD+S.cerevisiae	4.592	4.564	4.056	4.168	4.528	4.576	4.608	4.448	4.092	4.528		HFD+S.cerevisiae	2.35	2.29	2	2.41	2.1	2.38	2.29	2.21	2.3	2.01		HFD+S.cerevisiae	1.26	1.33	1.52	1.45	1.65	1.51	1.36	1.42	1.36	1.58
			WT					Card9-/-
	D	CD	2.40294	1.36245	1.04752	0.826452	2.08245	0.9135	2.18435	1.35724	2.49134	2.01535
		HFD	4.83523	6.27492	8.18435	3.94653	5.28542	4.1185	5.52745	5.0135	6.1753	6.24643
		HFD+S.cerevisiae	5.34852	6.24752	7.24752	4.13525	3.81345	5.24782	6.24863	3.71354	4.29643	2.92467
	E		WT					Card9-/-
		CD	0.488	0.732	0.482	0.523	0.312	0.534	0.245	0.725	0.155	0.501
		HFD	1.624	1.273	1.294	1.046	1.365	2.165	1.86	2.567	1.537	2.086
		HFD+S.cerevisiae	1.132	0.642	0.624	0.524	0.4	1.134	1.331	0.733	0.913	0.413
	F		WT					Card9-/-							WT					Card9-/-
		CD	0.291829	0.118151	1.56184	0.822138	0.906039	1.09602	1.19867	1.11755	1.19602	1.41729		CD	0.992851	1.17853	0.965746	0.883908	0.907116	1.10166	1.2691	0.968845	1.04348	1.01977
		HFD	1.49183	1.81515	2.56184	1.92214	1.6039	4.09602	2.01666	1.77118	1.96017	1.64173		HFD	0.912851	1.78785	1.34657	1.68391	1.80712	1.73796	1.92486	1.34326	1.3728	1.40985
		HFD+S.cerevisiae	1.86432	2.62113	0.280663	2.64557	1.62113	1.87756	1.38183	2.41638	4.34511	1.28161		HFD+S.cerevisiae	1.31312	1.89365	1.72159	1.34323	1.16323	1.40166	1.6691	1.96884	1.40435	1.30198
			WT					Card9-/-							WT					Card9-/-
	G	CD	1.06276	0.623422	0.670412	0.781248	1.20015	0.62959	1.27743	0.977435	0.856733	0.503067		CD	0.937586	0.520556	0.90127	0.782537	0.491833	0.963356	0.808353	0.445012	1.16012	1.284
		HFD	1.60628	1.69342	1.97041	1.60125	1.11015	1.32959	1.97743	1.77743	1.68567	1.30307		HFD	1.69376	1.32056	1.50127	1.82537	1.89183	1.56336	1.50835	1.84501	1.26012	1.084
		HFD+S.cerevisiae	1.54656	1.9919	1.60581	1.54542	1.00366	1.57054	1.3181	1.43615	1.90689	1.53763		HFD+S.cerevisiae	1.29243	1.649	1.63252	1.50859	1.97488	1.36445	1.01396	1.66982	1.43442	1.64407
			WT					Card9-/-							WT					Card9-/-
	H	CD	0.721744	1.12238	0.678179	0.849846	0.70738	0.740459	1.18391	1.14402	1.25454	1.03534		CD	0.311258	1.05693	0.231563	0.967133	0.845301	0.921953	1.3722	0.545839	2.21668	1.68155
		HFD	1.99348	1.67082	1.1938	1.55654	3.17017	1.67669	1.62063	1.88857	1.70239	1.16842		HFD	2.11898	2.41282	1.24011	2.08058	1.31697	3.67847	1.58718	5.42345	2.43475	4.62094
		HFD+S.cerevisiae	1.11462	1.84876	1.65928	1.82204	1.50583	1.96966	1.7629	1.09017	1.64668	1.62138		HFD+S.cerevisiae	1.69953	1.05992	2.75888	1.17584	1.4245	3.15488	6.50161	1.34264	1.82387	0.922172
	J	Weeks	WT					WT HFD					WT HFD+S.cerevisiae					WT HFD+HK-S.cerevisiae
		0	20.52	19	22.43	21	22.84	21.9	21.8	22.01	21.34	22	22.1	23	22.8	20.42	21	20.91	21	22.73	21.91	23
		1	21.42	20	22.87	21.35	23.01	22.82	22.91	23.13	22.8	23.5	22.7	23.7	23	20.77	21.4	22.33	22.91	21.8	20.99	23.4
		2	22.52	20.63	23	21.92	23.6	24	24.01	24.71	23	24.4	23.5	24.5	23.8	21.4	22	23.04	23.7	22.7	21.5	24
		3	23.01	21.2	23.8	22	24.1	24.81	25.13	25.35	23.95	25.5	24.4	25	23.7	22	22.6	23.9	23.4	23	22	24.3
		4	23.8	22.6	24	22.4	25	26	26.12	25.99	25.35	26	25.3	25.8	24	22.8	23	24.18	24	24.4	22.9	25
		5	24	23.4	24.7	23	25.6	27.3	27.35	26.93	26.24	27	26	26.4	24.9	23.4	23.9	24.92	24.99	25	23.5	25.6
		6	24.8	23.8	25	23.7	26	29	28.1	27.6	27	27.88	27	27.4	25.8	24	24.6	25.76	25.5	25.8	24	26.2
		7	26	25	25.5	24	26.4	31	29.5	29.01	28.4	29.11	27.8	28.2	26.7	24.9	25	26.52	26.1	26.4	24.9	26.7
		8	26.4	25.3	26	24.5	27	32.4	30.99	31.01	30	30.01	28.4	29	27.2	25.4	25.9	27.18	26.9	27	27.3	27.4
		9	27	26.01	26.7	25	27.3	33.1	32.01	32.42	31	31.34	29.5	29.4	27.8	25.8	26	28	27.8	28.1	28	28.3
		10	27.6	26.8	27	25.6	28	35	33.51	34	32.13	32	30.3	30.2	28.6	26.46	26.7	28.7	28.5	29	28.4	29.01
		11	28.1	27.5	28.02	26	29.1	36.2	34.41	35	33	34	30.8	30.88	29	26.8	26.9	29	29.4	29.9	29	30.1
		12	28.5	28	28.77	26.41	30	37	37.01	36.6	35	35.2	31	31.3	29.8	27.3	27.3	29.8	30	30.3	30.2	30.99
	K	CD	HFD	HFD+S.cerevisiae	HFD+HK-S.cerevisiae		CD	HFD	HFD+S.cerevisiae	HFD+HK-S.cerevisiae
		1.318	1.678	1.536	1.5		2.50994	21.7883	7.42712	9.3853
		1.4	1.7	1.41	1.59		4.34295	19.2454	9.83924	10.7384
		1.56	1.8	1.54	1.52		5.2457	16.8435	6.38295	12.4395
		1.268	1.69	1.4	1.6		3.9825	17.4935	5.29503	9.47294
		1.4	1.74	1.39	1.38		4.9835	20.8495	11.3853	8.28995
	L	CD	HFD	HFD+S.cerevisiae	HFD+HK-S.cerevisiae		CD	HFD	HFD+S.cerevisiae	HFD+HK-S.cerevisiae
		45.5874	72.2473	52.3776	50.2859		191.384	351.988	231.871	280.573
		50.7242	65.2463	55.3859	55.295		220.824	300.813	220.583	218.829
		44.2646	71.9453	52.3853	60.8593		205.284	290.295	270.572	276.284
		51.4824	60.8294	45.7935	58.3953		156.483	357.486	190.583	260.758
		48.2842	70.2784	44.2859	51.4825		139.375	340.824	219.385	272.594
	M	CD	HFD	HFD+S.cerevisiae	HFD+HK-S.cerevisiae
		7.6	8.89	7.49	7.074
		6	11	7.5	6
		6.5	10.4	7.215	5.949
		5	8.8	8.33	7.3674
		6	9	6.2	8.024
	N	Time (min)	CD					HFD					HFD+S.cerevisiae					HFD+HK-S.cerevisiae						CD	HFD	HFD+S.cerevisiae	HFD+HK-S.cerevisiae
		0	7.6	6	6.5	5	6	8.89	11	10.4	8.8	9	7.49	7.5	7.215	8.33	6.2	7.074	6	5.949	7.3674	8.024		1426	2170	1790	1810
		30	16.8	18.6	16	17.5	14.9	24	22.7	25.2	15.4	23.039	19.39	20.1	18.88	15	20.31	20.516	19.8324	20.002	18.482	17.843		1263	2019	1616	1732
		60	12.6	9	14.3	11.8	10.3	19.41	15.39	21	13.94	18.9	16.6	13.9	15.3	10.8	11.763	15.6726	14.244	18.48	13.535	10.743		1560	2318	1691	1835
		120	8.04	7	11.3	6.3	9.3	14.76	16	15.38	14.43	12.4	11.62	9.183	10.93	15.324	11.84	12.7789	13.5244	10.4742	15.383	11.534		1320	1654	1521	1736
																								1280	2049	1587	1485
	O	Time (min)	CD					HFD					HFD+S.cerevisiae					HFD+HK-S.cerevisiae						CD	HFD	HFD+S.cerevisiae	HFD+HK-S.cerevisiae
		0	6.9	7.3	5.9	8.2	7	9.3	8.5	9.6	10	8.8	9	8	7.4	6	8.8	7.8	9	10	8.1	7		537	730.5	600	630
		30	5.9	6.8	7	4.6	6.03	7.6	8	7.1	8.9	6	6.1	7.5	6.6	8	5	6.6	6.9	5.88	8	5.2		589.5	816	687	693
		60	3.7	4	3.9	4.1	3	5.2	6.5	5	4.8	6.4	4	4.6	5	3.7	4.6	4.4	4.8	5	5.6	4		552	747	654	661.2
		120	3	3.2	2.6	3.8	4	4.3	5.2	5.5	4.1	5	3.4	4.5	4	3.01	3.7	3.9	4.5	3.66	3.93	4.1		559.5	756	586.8	731.4
																								540.9	750	600	564
	Q	CD	HFD	HFD+S. cerevisiae	HFD+HK-S. cerevisiae		CD	HFD	HFD+S. cerevisiae	HFD+HK-S. cerevisiae
		1	4	1	2		0.382949	40.6808	5.27464	9.89584
		0	3	2	0		1.49825	33.9746	4.82684	15.2957
		0	2	1	2		2.98471	20.4896	8.38205	5.58206
		1	3	2	1		1.84925	22.9463	5.28905	3
		1	2	1	1		3.47294	30.6782	10.785	3.98245

[truncated: 4 more sheets: Figure S4, Figure S5, Figure S6, Figure S7]
